# Supplementary material for: The influence of subglacial lake discharge on Thwaites Glacier ice-shelf melting and grounding-line retreat
Source: Nat Commun. 2025 Mar 6;16:2272. doi: 10.1038/s41467-025-57417-1 (PMC11885594; doi:10.1038/s41467-025-57417-1)
Supplement: Supplementary file 3 — Source Data 1 [file 41467_2025_57417_MOESM3_ESM.xlsx]

## Sheet: Figure 1a
Figure 1a	anti-FOXO

## Sheet: Figure 5d
Figure 1
	1a_amundsen_iceshelves.gpkg	Ice shelves masks
	1a_mooring_locations.gpkg	Mooring location
	1a_subglacial_lake_mask.tif	Subglacial lake masks
	1b_2013_ungrounding.gpkg	Mask of region of ungrounding
	1b_basal_melt.tif	Thwaites mean basal melt rates
	1c_sensitivity.tif	Sensitivity field
Figure 2
	2b_Thwaites_GL_elevation_change_anomalies.csv	Elevation change anomaly over the TWITgl sector
	2b_Thwaites_TEIS_elevation_change_anomalies.csv	Elevation change anomaly over the TEIS sector
	2c_2013_ungrounding_cavity_elevation_change.csv	Elevation change over the ungrounding sector
	2d_Subglacial_lakes_volume_change.csv	Total subglacial lake volume change
	2e_Moorings_0_8C_depth.csv	Depth of the 0.8oC isotherm from mooring data
	2e_Pine_Island_basal_melt_anomalies.csv	Basal melt rate anomaly under the Pine island ice shelf
	2e_Subglacial_lake_discharge.csv	Total subglacial lake flux
	2e_Thwaites_basal_melt_anomalies.csv	Basal melt rate anomaly under the Thwaites ice shelf
Figure 3
	2e_Moorings_0_8C_depth.csv	Depth of the 0.8oC isotherm from mooring data
	2e_Pine_Island_basal_melt_anomalies.csv	Basal melt rate anomaly under the Pine island ice shelf
	2e_Subglacial_lake_discharge.csv	Total subglacial lake flux
	2e_Thwaites_basal_melt_anomalies.csv	Basal melt rate anomaly under the Thwaites ice shelf
Figure 4
	OceanModelgrid.mat	Ocean model coordinates (in zenodo data repository)
	OceanModelOutarray.mat	Ocean model data (in zenodo data repository)
	1a_amundsen_iceshelves.gpkg	Ice shelves masks
Figure S1
	lakes_timeseries	Volume change time series for the seven subglacial lakes shown in figure 1a
Figure S3
	SI_melt_components_TEIS.csv	Components of the basal melt calculation for TEIS
	SI_melt_components_Thwaites.csv	Components of the basal melt calculation for Thwaites
	SI_melt_components_TWITgl.csv	Components of the basal melt calculation for TWITgl
Figure S4
	1b_basal_melt.tif	Thwaites mean basal melt rates
Figure S6
	SI_twit_full_area.csv	Elevation change with and without data near the pinning point
	SI_twit_pinning_point_removed.csv
Figure S11
	OceanModelgrid.mat	Ocean model coordinates (in zenodo data repository)
	OceanModelOutarray.mat	Ocean model data (in zenodo data repository)
