# Supplementary material for: The influence of subglacial lake discharge on Thwaites Glacier ice-shelf melting and grounding-line retreat
Source: Nat Commun. 2025 Mar 6;16:2272. doi: 10.1038/s41467-025-57417-1 (PMC11885594; doi:10.1038/s41467-025-57417-1)
Supplement: Supplementary file 4 — Source Data 2 [file 41467_2025_57417_MOESM4_ESM.zip]

Archive with 64 entries (62 files):
- SourceData/
- __MACOSX/._SourceData
- SourceData/1b_basal_melt.tif
- __MACOSX/SourceData/._1b_basal_melt.tif
- SourceData/2d_Subglacial_lakes_volume_change.csv
- __MACOSX/SourceData/._2d_Subglacial_lakes_volume_change.csv
- SourceData/1c_sensitivity.tif
- __MACOSX/SourceData/._1c_sensitivity.tif
- SourceData/SI_twit_pinning_point_removed.csv
- __MACOSX/SourceData/._SI_twit_pinning_point_removed.csv
- SourceData/.DS_Store
- __MACOSX/SourceData/._.DS_Store
- SourceData/2e_Thwaites_basal_melt_anomalies.csv
- __MACOSX/SourceData/._2e_Thwaites_basal_melt_anomalies.csv
- SourceData/2e_Subglacial_lake_discharge.csv
- __MACOSX/SourceData/._2e_Subglacial_lake_discharge.csv
- SourceData/2b_Thwaites_TEIS_elevation_change_anomalies.csv
- __MACOSX/SourceData/._2b_Thwaites_TEIS_elevation_change_anomalies.csv
- SourceData/1a_mooring_locations.gpkg
- __MACOSX/SourceData/._1a_mooring_locations.gpkg
- SourceData/2c_2013_ungrounding_cavity_elevation_change.csv
- __MACOSX/SourceData/._2c_2013_ungrounding_cavity_elevation_change.csv
- SourceData/2e_Moorings_0_8C_depth.csv
- __MACOSX/SourceData/._2e_Moorings_0_8C_depth.csv
- SourceData/SI_melt_components_TWITgl.csv
- __MACOSX/SourceData/._SI_melt_components_TWITgl.csv
- SourceData/SI_melt_components_Thwaites.csv
- __MACOSX/SourceData/._SI_melt_components_Thwaites.csv
- SourceData/1a_amundsen_iceshelves.gpkg
- __MACOSX/SourceData/._1a_amundsen_iceshelves.gpkg
- SourceData/SI_melt_components_TEIS.csv
- __MACOSX/SourceData/._SI_melt_components_TEIS.csv
- SourceData/1b_2013_ungrounding.gpkg
- __MACOSX/SourceData/._1b_2013_ungrounding.gpkg
- SourceData/1a_subglacial_lake_mask.tif
- __MACOSX/SourceData/._1a_subglacial_lake_mask.tif
- SourceData/1a_polynya.gpkg
- __MACOSX/SourceData/._1a_polynya.gpkg
- SourceData/1a_amundsen_iceshelves.gpkg-wal
- __MACOSX/SourceData/._1a_amundsen_iceshelves.gpkg-wal
- SourceData/2b_Thwaites_GL_elevation_change_anomalies.csv
- __MACOSX/SourceData/._2b_Thwaites_GL_elevation_change_anomalies.csv
- SourceData/lakes_timeseries/
- __MACOSX/SourceData/._lakes_timeseries
- SourceData/2e_Pine_Island_basal_melt_anomalies.csv
- __MACOSX/SourceData/._2e_Pine_Island_basal_melt_anomalies.csv
- SourceData/1a_subglacial_lake_mask.tif.aux.xml
- __MACOSX/SourceData/._1a_subglacial_lake_mask.tif.aux.xml
- SourceData/SI_twit_full_area.csv
- __MACOSX/SourceData/._SI_twit_full_area.csv
- SourceData/lakes_timeseries/Thw270.csv
- __MACOSX/SourceData/lakes_timeseries/._Thw270.csv
- SourceData/lakes_timeseries/Thw70.csv
- __MACOSX/SourceData/lakes_timeseries/._Thw70.csv
- SourceData/lakes_timeseries/Thw170.csv
- __MACOSX/SourceData/lakes_timeseries/._Thw170.csv
- SourceData/lakes_timeseries/Thw408.csv
- __MACOSX/SourceData/lakes_timeseries/._Thw408.csv
- SourceData/lakes_timeseries/Thw142.csv
- __MACOSX/SourceData/lakes_timeseries/._Thw142.csv
- SourceData/lakes_timeseries/Thw124.csv
- __MACOSX/SourceData/lakes_timeseries/._Thw124.csv
- SourceData/lakes_timeseries/Thw44.csv
- __MACOSX/SourceData/lakes_timeseries/._Thw44.csv
