# Supplementary material for: The influence of subglacial lake discharge on Thwaites Glacier ice-shelf melting and grounding-line retreat
Source: Nat Commun. 2025 Mar 6;16:2272. doi: 10.1038/s41467-025-57417-1 (PMC11885594; doi:10.1038/s41467-025-57417-1)
Supplement: Supplementary file 4 — Source Data 2 [file 41467_2025_57417_MOESM4_ESM.zip › SourceData/2d_Subglacial_lakes_volume_change.csv]

dates_decimal	volume_change
2010.5598608891426	0.0
2010.6831485603755	0.18765119785904238
2010.8064362316084	0.3022183874235798
2010.9297239028413	0.210481503251168
2011.0530115740742	0.1840924793071895
2011.176299245307	0.20218702715502282
2011.2995869165397	0.07304644075781329
2011.4228745877726	-0.078453165256802
2011.5461622590055	-0.041166798862036405
2011.6694499302384	-0.11185064526375202
2011.7927376014713	-0.029177452228643905
2011.9160252727042	-0.2024719020780922
2012.039205531522	-0.07372270337090378
2012.1621563511942	-0.05072482585267798
2012.2851071708662	0.04337688710149369
2012.4080579905383	0.09460945938736189
2012.5310088102106	0.06796794681086671
2012.6539596298826	0.0919396905324203
2012.7769104495546	0.07601741987851811
2012.899861269227	-0.1440779572186627
2013.0228745877728	-0.24790048096803877
2013.1461622590057	-0.2254637547624342
2013.2694499302384	-0.19747349900241318
2013.3927376014713	-0.2362469241976683
2013.5160252727042	-1.229684634552997
2013.639312943937	-3.0849319035730356
2013.76260061517	-5.840808215489386
2013.8858882864029	-6.3583320429773025
2014.0091759576358	-6.705835173933469
2014.1324636288687	-6.829240706152602
2014.2557513001016	-6.817830472869404
2014.3790389713342	-6.849044415301096
2014.5023266425671	-6.921612492138296
2014.6256143138	-6.6924662816513045
2014.748901985033	-6.734502055664784
2014.8721896562658	-6.597369217429875
2014.9954773274987	-6.604826019883083
2015.1187649987316	-6.491414390014534
2015.2420526699646	-6.189131022163993
2015.3653403411975	-6.154958175716768
2015.4886280124301	-5.808012888744419
2015.611915683663	-5.444159318731538
2015.735203354896	-5.607299647741142
2015.8584910261288	-5.468841287309475
2015.9817786973617	-5.329294019746854
2016.1047793020139	-5.164735385119737
2016.227730121686	-5.062719891211708
2016.350680941358	-4.805731684850759
2016.4736317610302	-4.436575023494987
2016.5965825807023	-4.4916353484455405
2016.7195334003745	-4.624292979740888
2016.8424842200466	-4.418551144902225
2016.9654350397186	-4.145861139679457
2017.0886280124303	-4.056085186776908
2017.211915715373	-3.7924892837487048
2017.3352033866058	-3.7660487639507676
2017.4584910578387	-3.7575466193460243
2017.5817787290716	-3.523935932941993
2017.7050664003043	-3.6801066348138485
2017.8283540715372	-3.463777136416327
2017.95164174277	-3.335066092875802
2018.074929414003	-3.276946624451064
2018.198217085236	-3.2259405718782506
2018.3215047564688	-3.275470458800917
2018.4447924277017	-3.149172462661872
2018.5680800989346	-3.10166666774043
2018.6913677701675	-3.151741148969578
2018.8146554414002	-3.109071406501909
2018.937943112633	-3.1296775941889323
2019.061230783866	-2.9673081413882545
2019.184518455099	-2.792728783346487
2019.3078061263318	-2.6246916615522817
2019.4310937975647	-2.9968303882451544
