# Supplementary material for: The influence of subglacial lake discharge on Thwaites Glacier ice-shelf melting and grounding-line retreat
Source: Nat Commun. 2025 Mar 6;16:2272. doi: 10.1038/s41467-025-57417-1 (PMC11885594; doi:10.1038/s41467-025-57417-1)
Supplement: Supplementary file 4 — Source Data 2 [file 41467_2025_57417_MOESM4_ESM.zip › SourceData/SI_twit_pinning_point_removed.csv]

index	dates	dates_datetime	dates_decimal	averages	changes
2	2010-12-15	2010-12-15	2010.953425	9.573267243741974	0.0
3	2011-01-15	2011-01-15	2011.038356	8.962032611553486	-0.6112346321884878
4	2011-02-15	2011-02-15	2011.123288	8.50051366788451	-1.0727535758574636
5	2011-03-15	2011-03-15	2011.2	8.233792128641744	-1.33947511510023
6	2011-04-15	2011-04-15	2011.284932	8.706123818005764	-0.8671434257362094
7	2011-05-15	2011-05-15	2011.367123	7.709624694453345	-1.8636425492886284
8	2011-06-15	2011-06-15	2011.452055	7.806584981851703	-1.7666822618902707
9	2011-07-15	2011-07-15	2011.534247	7.16432034289429	-2.408946900847684
10	2011-08-15	2011-08-15	2011.619178	7.963951635360718	-1.609315608381256
11	2011-09-15	2011-09-15	2011.70411	7.548396081164263	-2.0248711625777105
12	2011-10-15	2011-10-15	2011.786301	7.357003571016516	-2.216263672725458
13	2011-11-15	2011-11-15	2011.871233	7.542580760758499	-2.0306864829834748
14	2011-12-15	2011-12-15	2011.953425	6.869796292370103	-2.7034709513718704
15	2012-01-15	2012-01-15	2012.038251	6.786480773369778	-2.7867864703721956
16	2012-02-15	2012-02-15	2012.122951	6.203544392409148	-3.369722851332826
17	2012-03-15	2012-03-15	2012.202186	6.285382250005549	-3.2878849937364247
18	2012-04-15	2012-04-15	2012.286885	7.058570915925587	-2.5146963278163863
19	2012-05-15	2012-05-15	2012.368852	7.009614042911051	-2.563653200830923
20	2012-06-15	2012-06-15	2012.453552	6.702042288156786	-2.8712249555851876
21	2012-07-15	2012-07-15	2012.535519	6.322951269743705	-3.2503159739982683
22	2012-08-15	2012-08-15	2012.620219	6.374784979783712	-3.1984822639582617
23	2012-09-15	2012-09-15	2012.704918	5.798414248790381	-3.7748529949515923
24	2012-10-15	2012-10-15	2012.786885	7.115153547489282	-2.458113696252692
25	2012-11-15	2012-11-15	2012.871585	6.8295753695748065	-2.743691874167167
26	2012-12-15	2012-12-15	2012.953552	6.338313300064887	-3.2349539436770867
27	2013-01-15	2013-01-15	2013.038356	4.568360399136313	-5.004906844605661
28	2013-02-15	2013-02-15	2013.123288	4.881666273408937	-4.691600970333036
29	2013-03-15	2013-03-15	2013.2	4.1720188373411204	-5.401248406400853
30	2013-04-15	2013-04-15	2013.284932	3.3993009332883157	-6.173966310453658
31	2013-05-15	2013-05-15	2013.367123	3.816654470699836	-5.7566127730421375
32	2013-06-15	2013-06-15	2013.452055	4.001371170217927	-5.571896073524047
33	2013-07-15	2013-07-15	2013.534247	4.978465463751453	-4.5948017799905205
34	2013-08-15	2013-08-15	2013.619178	4.824110585848491	-4.749156657893483
35	2013-09-15	2013-09-15	2013.70411	4.203662386878592	-5.369604856863382
36	2013-10-15	2013-10-15	2013.786301	4.577216680608275	-4.996050563133699
37	2013-11-15	2013-11-15	2013.871233	3.5307157712104993	-6.042551472531474
38	2013-12-15	2013-12-15	2013.953425	2.4804040310078097	-7.092863212734164
39	2014-01-15	2014-01-15	2014.038356	1.574201267415827	-7.999065976326147
40	2014-02-15	2014-02-15	2014.123288	1.9436019335152968	-7.6296653102266765
41	2014-03-15	2014-03-15	2014.2	1.290838643679252	-8.282428600062723
42	2014-04-15	2014-04-15	2014.284932	1.2597449905222113	-8.313522253219762
43	2014-05-15	2014-05-15	2014.367123	1.3535833910659507	-8.219683852676024
44	2014-06-15	2014-06-15	2014.452055	1.4062077137923326	-8.16705952994964
45	2014-07-15	2014-07-15	2014.534247	0.9405805700703671	-8.632686673671607
46	2014-08-15	2014-08-15	2014.619178	1.1862694996531749	-8.386997744088799
47	2014-09-15	2014-09-15	2014.70411	0.42955493399886047	-9.143712309743112
48	2014-10-15	2014-10-15	2014.786301	1.4952005719145138	-8.078066671827461
49	2014-11-15	2014-11-15	2014.871233	1.5670582890925921	-8.00620895464938
50	2014-12-15	2014-12-15	2014.953425	1.6534099762871761	-7.919857267454797
51	2015-01-15	2015-01-15	2015.038356	0.955685195255605	-8.61758204848637
52	2015-02-15	2015-02-15	2015.123288	0.45786304092731606	-9.115404202814657
53	2015-03-15	2015-03-15	2015.2	0.5867917041678529	-8.986475539574121
54	2015-04-15	2015-04-15	2015.284932	-0.06248282810737347	-9.635750071849348
55	2015-05-15	2015-05-15	2015.367123	0.24539972809578875	-9.327867515646185
56	2015-06-15	2015-06-15	2015.452055	0.6812096834182739	-8.8920575603237
57	2015-07-15	2015-07-15	2015.534247	0.8537734850593235	-8.719493758682649
58	2015-08-15	2015-08-15	2015.619178	1.4937561578856182	-8.079511085856357
59	2015-09-15	2015-09-15	2015.70411	1.7222978026179945	-7.850969441123979
60	2015-10-15	2015-10-15	2015.786301	1.010172183505334	-8.56309506023664
61	2015-11-15	2015-11-15	2015.871233	0.38939282362409633	-9.183874420117878
62	2015-12-15	2015-12-15	2015.953425	0.24011227358942447	-9.333154970152549
63	2016-01-15	2016-01-15	2016.038251	-0.11041582784345073	-9.683683071585424
64	2016-02-15	2016-02-15	2016.122951	0.755854176967702	-8.817413066774272
65	2016-03-15	2016-03-15	2016.202186	0.8049590289592743	-8.7683082147827
66	2016-04-15	2016-04-15	2016.286885	0.44884244063570833	-9.124424803106265
67	2016-05-15	2016-05-15	2016.368852	0.3310043527180761	-9.242262891023898
68	2016-06-15	2016-06-15	2016.453552	0.3079447264780051	-9.265322517263968
69	2016-07-15	2016-07-15	2016.535519	0.45181738274996397	-9.121449860992008
70	2016-08-15	2016-08-15	2016.620219	0.3678607899988064	-9.205406453743167
71	2016-09-15	2016-09-15	2016.704918	0.24292630096741744	-9.330340942774555
72	2016-10-15	2016-10-15	2016.786885	0.4297923946032559	-9.143474849138718
73	2016-11-15	2016-11-15	2016.871585	0.6107526381273527	-8.962514605614622
74	2016-12-15	2016-12-15	2016.953552	0.21555712870306165	-9.357710115038913
75	2017-01-15	2017-01-15	2017.038356	-1.0032361857325054	-10.576503429474478
76	2017-02-15	2017-02-15	2017.123288	-1.387219830921718	-10.960487074663693
77	2017-03-15	2017-03-15	2017.2	-1.1063173215979067	-10.67958456533988
78	2017-04-15	2017-04-15	2017.284932	-0.6482314087372624	-10.221498652479237
79	2017-05-15	2017-05-15	2017.367123	-0.3157702214790113	-9.889037465220984
80	2017-06-15	2017-06-15	2017.452055	-0.3613532435249638	-9.934620487266937
81	2017-07-15	2017-07-15	2017.534247	0.3206514048096318	-9.252615838932343
82	2017-08-15	2017-08-15	2017.619178	0.14739186251723527	-9.425875381224738
83	2017-09-15	2017-09-15	2017.70411	0.32281633218129474	-9.25045091156068
84	2017-10-15	2017-10-15	2017.786301	-0.8206336358978167	-10.39390087963979
85	2017-11-15	2017-11-15	2017.871233	-0.39869500199953717	-9.971962245741512
86	2017-12-15	2017-12-15	2017.953425	-0.8024706059180842	-10.375737849660059
87	2018-01-15	2018-01-15	2018.038356	-0.2533703451081524	-9.826637588850126
88	2018-02-15	2018-02-15	2018.123288	-2.2686527626205035	-11.841920006362479
89	2018-03-15	2018-03-15	2018.2	-1.7558018372609066	-11.329069081002881
90	2018-04-15	2018-04-15	2018.284932	-1.816535921554284	-11.389803165296257
91	2018-05-15	2018-05-15	2018.367123	0.14836172664656622	-9.424905517095407
92	2018-06-15	2018-06-15	2018.452055	0.1860149924865397	-9.387252251255434
93	2018-07-15	2018-07-15	2018.534247	0.024637688327749433	-9.548629555414223
94	2018-08-15	2018-08-15	2018.619178	-0.4064572538648333	-9.979724497606806
95	2018-09-15	2018-09-15	2018.70411	-0.27196188630728885	-9.845229130049262
96	2018-10-15	2018-10-15	2018.786301	-0.6082847519924767	-10.181551995734452
97	2018-11-15	2018-11-15	2018.871233	-0.6656537238034335	-10.238920967545408
98	2018-12-15	2018-12-15	2018.953425	-1.118113854738671	-10.691381098480644
99	2019-01-15	2019-01-15	2019.038356	-2.3750906670428664	-11.94835791078484
100	2019-02-15	2019-02-15	2019.123288	-3.0375489670685614	-12.610816210810533
101	2019-03-15	2019-03-15	2019.2	-3.009033011507105	-12.582300255249077
102	2019-04-15	2019-04-15	2019.284932	-2.1285393204129037	-11.701806564154879
103	2019-05-15	2019-05-15	2019.367123	-2.6217082519393538	-12.194975495681327
104	2019-06-15	2019-06-15	2019.452055	-1.915993146759143	-11.489260390501116
105	2019-07-15	2019-07-15	2019.534247	-1.7357786089287208	-11.309045852670696
106	2019-08-15	2019-08-15	2019.619178	-0.35697094519933065	-9.930238188941303
107	2019-09-15	2019-09-15	2019.70411	-0.9316296656662444	-10.504896909408217
108	2019-10-15	2019-10-15	2019.786301	-1.6089584451393792	-11.182225688881353
109	2019-11-15	2019-11-15	2019.871233	-3.6041837092489004	-13.177450952990874
110	2019-12-15	2019-12-15	2019.953425	-2.127375583970145	-11.70064282771212
111	2020-01-15	2020-01-15	2020.038251	-2.7938349068634154	-12.36710215060539
112	2020-02-15	2020-02-15	2020.122951	-2.582702397357805	-12.15596964109978
113	2020-03-15	2020-03-15	2020.202186	-3.1955525118207175	-12.768819755562692
114	2020-04-15	2020-04-15	2020.286885	-2.4630305569126922	-12.036297800654665
115	2020-05-15	2020-05-15	2020.368852	-2.487666134039561	-12.060933377781534
116	2020-06-15	2020-06-15	2020.453552	-1.9253113236806796	-11.498578567422655
117	2020-07-15	2020-07-15	2020.535519	-2.8286479058619522	-12.401915149603926
118	2020-08-15	2020-08-15	2020.620219	-4.815613506254086	-14.388880749996058
119	2020-09-15	2020-09-15	2020.704918	-3.5468472461311187	-13.120114489873092
120	2020-10-15	2020-10-15	2020.786885	-3.4629225199287004	-13.036189763670674
121	2020-11-15	2020-11-15	2020.871585	-3.111942180851162	-12.685209424593136
122	2020-12-15	2020-12-15	2020.953552	-4.2853986608433425	-13.858665904585315
123	2021-01-15	2021-01-15	2021.038356	-4.704547495000503	-14.277814738742475
124	2021-02-15	2021-02-15	2021.123288	-5.114378236719475	-14.687645480461448
125	2021-03-15	2021-03-15	2021.2	-5.720914486707267	-15.294181730449239
126	2021-04-15	2021-04-15	2021.284932	-5.431551158890244	-15.004818402632218
