# Supplementary material for: The influence of subglacial lake discharge on Thwaites Glacier ice-shelf melting and grounding-line retreat
Source: Nat Commun. 2025 Mar 6;16:2272. doi: 10.1038/s41467-025-57417-1 (PMC11885594; doi:10.1038/s41467-025-57417-1)
Supplement: Supplementary file 4 — Source Data 2 [file 41467_2025_57417_MOESM4_ESM.zip › SourceData/2e_Thwaites_basal_melt_anomalies.csv]

dates_decimal	basal_melt_anomalies	basal_melt_errors
2012.122951	-0.481619912	4.321000537
2012.202186	3.442227367	4.274460732
2012.286885	2.379485347	4.245880836
2012.368852	1.898355463	4.254564768
2012.453552	0.865401989	4.267117209
2012.535519	-1.43046953	4.262141921
2012.620219	-4.94325852	4.264984225
2012.704918	-5.01822088	4.267680572
2012.786885	-3.430128743	4.277485632
2012.871585	-5.207182879	4.340966433
2012.953552	-3.549076539	4.398285819
2013.038356	-1.419504914	4.369468176
2013.123288	-0.882753021	4.329902105
2013.2	-0.857744792	4.297089162
2013.284932	2.030001424	4.220958425
2013.367123	2.524476482	4.203644754
2013.452055	4.029451857	4.214830472
2013.534247	7.518517124	4.220166425
2013.619178	9.384616884	4.226452322
2013.70411	10.95059344	4.219709005
2013.786301	14.0491483	4.230144354
2013.871233	14.9561726	4.254130155
2013.953425	13.63525382	4.229182313
2014.038356	13.26718114	4.171329596
2014.123288	9.914465676	4.15871749
2014.2	6.284946749	4.149597909
2014.284932	4.227443942	4.134995547
2014.367123	2.26381788	4.13689833
2014.452055	0.140851809	4.145886464
2014.534247	1.076553266	4.165173979
2014.619178	1.854308051	4.167293394
2014.70411	1.56858177	4.154072595
2014.786301	2.494476398	4.189710087
2014.871233	2.65379537	4.275546471
2014.953425	2.995140451	4.344258691
2015.038356	2.905923077	4.308537643
2015.123288	-3.129047972	4.253999544
2015.2	-4.918022569	4.246525661
2015.284932	-5.075899546	4.256774325
2015.367123	-4.762741288	4.243510851
2015.452055	-5.043073131	4.207678534
2015.534247	-5.859827705	4.199003771
2015.619178	-6.080212683	4.204781079
2015.70411	-6.53867521	4.214163038
2015.786301	-6.398796894	4.227562854
2015.871233	-6.342668245	4.29525262
2015.953425	-5.902667845	4.334236417
2016.038251	-5.761315659	4.299507062
2016.122951	-5.099471177	4.289073582
2016.202186	-3.981456164	4.27573899
2016.286885	-2.593913518	4.254168163
2016.368852	-0.602421209	4.289793026
2016.453552	1.10682911	4.290364647
2016.535519	0.972639227	4.257647449
2016.620219	0.686544443	4.253882362
2016.704918	0.815664644	4.24839896
2016.786885	0.450207906	4.230823483
2016.871585	-0.645814038	4.233137697
2016.953552	-1.808459769	4.29117465
2017.038356	-2.877184958	4.389460078
2017.123288	-3.943881063	4.488083243
2017.2	-4.07743759	4.494913676
2017.284932	-3.825662577	4.407178466
2017.367123	-1.63829181	4.360388276
2017.452055	0.224663975	4.329511996
2017.534247	0.757751082	4.272699582
2017.619178	-0.751704511	4.264820296
2017.70411	-2.351017649	4.285496846
2017.786301	-3.697119737	4.291766947
2017.871233	-4.514135994	4.285535808
2017.953425	-4.612435303	4.302739307
2018.038356	-3.799558518	4.351473038
2018.123288	-2.19860243	4.431743077
2018.2	-1.633960361	4.467767877
2018.284932	-1.232165218	4.415777574
2018.367123	0.292124722	4.453293425
2018.452055	1.551566444	4.460267238
2018.534247	2.748422849	4.405016103
