# Supplementary material for: The influence of subglacial lake discharge on Thwaites Glacier ice-shelf melting and grounding-line retreat
Source: Nat Commun. 2025 Mar 6;16:2272. doi: 10.1038/s41467-025-57417-1 (PMC11885594; doi:10.1038/s41467-025-57417-1)
Supplement: Supplementary file 4 — Source Data 2 [file 41467_2025_57417_MOESM4_ESM.zip › SourceData/2e_Subglacial_lake_discharge.csv]

dates_decimal	lake_discharge
2012.11232876712	-0.888249643529265
2012.19452054795	-13.3890348510945
2012.27671232877	-9.45742832926321
2012.35890410959	-16.6028638110665
2012.44109589041	3.75483599453411
2012.52328767123	11.2427125111377
2012.60547945205	-6.77386482918316
2012.68767123288	-9.78293774412748
2012.7698630137	18.9256671549447
2012.85205479452	59.7046161454211
2012.93424657534	39.6236688335835
2013.01373626374	8.51187800453321
2013.09615384615	12.3370516435041
2013.17857142857	-11.2538379994036
2013.26098901099	-30.3227470803284
2013.34340659341	70.3989351124021
2013.42582417582	196.717897084706
2013.50824175824	366.695005171762
2013.59065934066	462.371406857549
2013.67307692308	630.883092658009
2013.75549450549	530.482113663651
2013.83791208791	172.566894328511
2013.92032967033	98.6511331597154
2014.0	70.3704747856568
2014.08241758242	38.8633155092425
2014.16483516484	14.4042634987916
2014.24725274725	22.1718740054726
2014.32967032967	15.4384795632026
2014.41208791209	2.31158890392378
2014.49450549451	-17.6699215471143
2014.57692307692	-39.6722821116491
2014.65934065934	-25.0027150527032
2014.74175824176	-33.5351964763518
2014.82417582418	-68.0924798032359
2014.90659340659	-22.3592228201967
2014.98901098901	13.9072104552339
2015.06868131868	-19.1703341435451
2015.1510989011	-46.1592004629766
2015.23351648352	-39.2748622384927
2015.31593406593	-31.8319331168669
2015.39835164835	-87.3056443737447
2015.48076923077	-90.9565681146541
2015.56318681319	-56.2036935815362
2015.6456043956	-21.7231434838574
2015.72802197802	-2.29009316184634
2015.81043956044	-26.2697749412428
2015.89285714286	-35.9926489347461
2015.97527472527	-38.7068931734458
2016.05479452055	-47.2445489283187
2016.13698630137	-24.2578438978767
2016.21917808219	-38.4982312200117
2016.30136986301	-73.4993945023553
2016.38356164384	-81.8405870220557
2016.46575342466	-34.8826036153566
2016.54794520548	-2.11082622872839
2016.6301369863	13.8567254318955
2016.71232876712	-5.42255241300607
2016.79452054795	-42.72796940353
2016.87671232877	-65.7377134797215
2016.95890410959	-50.8008517841275
2017.03846153846	-29.9998654817256
2017.12087912088	-55.762778262389
2017.2032967033	-35.368707115143
2017.28571428571	-12.4946130750516
2017.36813186813	3.59058641974506
2017.45054945055	-21.9361164394855
2017.53296703297	-34.5072790701837
2017.61538461538	10.5651379737257
2017.6978021978	-16.7709843493157
2017.78021978022	-58.2600318544589
2017.86263736264	-51.4537746141968
2017.94505494505	-44.3634284250618
2018.02472527473	-10.8905148255244
2018.10714285714	2.05608000900236
2018.18956043956	0.775199672081436
2018.27197802198	1.95410595848932
2018.3543956044	-6.2768156143123
2018.43681318681	-22.9015601658739
2018.51923076923	-6.82505169108043
