# Supplementary material for: The influence of subglacial lake discharge on Thwaites Glacier ice-shelf melting and grounding-line retreat
Source: Nat Commun. 2025 Mar 6;16:2272. doi: 10.1038/s41467-025-57417-1 (PMC11885594; doi:10.1038/s41467-025-57417-1)
Supplement: Supplementary file 4 — Source Data 2 [file 41467_2025_57417_MOESM4_ESM.zip › SourceData/2b_Thwaites_TEIS_elevation_change_anomalies.csv]

dates_decimal	elevation_change_anomalies	elevation_change_error
2010.953425	-0.1341995706385989	0.3331449902265487
2011.038356	-0.20763681203915665	0.33177945046045604
2011.123288	-0.2810740534397145	0.33041391069436343
2011.2	-0.3325592799929379	0.32849325033383164
2011.284932	-0.34569342991367474	0.32754554022175364
2011.367123	-0.29545607105273974	0.32766640825990306
2011.452055	-0.18484430782313835	0.32809715816371404
2011.534247	-0.21201576987321596	0.32810961734682814
2011.619178	-0.06039767894669881	0.3296785982317991
2011.70411	0.03946334319024766	0.33114065818168636
2011.786301	0.0782152968008627	0.3322848996422443
2011.871233	0.09121954720086328	0.33272187231450817
2011.953425	0.07576517032998459	0.3320030496938699
2012.038251	0.28264228410621145	0.331395437331399
2012.122951	0.2137553535673004	0.33000523056666264
2012.202186	0.12581236807255092	0.32854431929580297
2012.286885	0.04746830357922316	0.3274786592897521
2012.368852	0.012008109344726903	0.32703915678148104
2012.453552	-0.08149383345394082	0.32723869600932104
2012.535519	-0.2137404255904155	0.3279995382462564
2012.620219	-0.14596064284196053	0.32986286001429105
2012.704918	-0.04105115433928552	0.33246063207591803
2012.786885	0.11593630532235794	0.33339068541448924
2012.871585	0.2575691107875265	0.3339554925232619
2012.953552	0.36129510491913025	0.3339744315167235
2013.038356	0.32797765763078807	0.3324452370480611
2013.123288	0.27664617889404486	0.3304405969351781
2013.2	0.23034889619965854	0.3272680308676963
2013.284932	0.198277943158279	0.3261852532133062
2013.367123	0.23680705454192036	0.3250061190681881
2013.452055	0.2878069794112788	0.324849479510537
2013.534247	0.27990891494786435	0.3257419450798996
2013.619178	0.22001855917442276	0.32594161303650965
2013.70411	0.03765753602494745	0.3254332886614628
2013.786301	-0.21154751295416288	0.32413535664032767
2013.871233	-0.4783930298280907	0.3231782351379106
2013.953425	-0.6695627836281177	0.3218644332364822
2014.038356	-0.7537338996880318	0.32034153192613307
2014.123288	-0.7835556972073385	0.31876104103215364
2014.2	-0.7172135316743102	0.31837166062858674
2014.284932	-0.6594972111260125	0.3188771684090124
2014.367123	-0.6520237901366162	0.3188529460209791
2014.452055	-0.6973327742699116	0.3188495028239862
2014.534247	-0.6919389856845126	0.3203614972113099
2014.619178	-0.670282972179576	0.32265272162549213
2014.70411	-0.6523290784019176	0.3259041404482214
2014.786301	-0.6546818749179255	0.32694164953219634
2014.871233	-0.6984865530242226	0.3286332985525374
2014.953425	-0.6993438974164847	0.32975945352645347
2015.038356	-0.7449231149579449	0.3298723073835338
2015.123288	-0.8786176527622913	0.3284140726001069
2015.2	-1.028515047073147	0.3259368050898429
2015.284932	-1.0640765529819443	0.32514930681766796
2015.367123	-0.974964789807792	0.32417911098123203
2015.452055	-0.7597909138201351	0.32379661225655526
2015.534247	-0.6561756659980886	0.3233536005128662
2015.619178	-0.44282204516670237	0.3251267511253663
2015.70411	-0.3007347224315425	0.32643359756168255
2015.786301	-0.19333077989599134	0.32729581293172416
2015.871233	-0.13966161723988102	0.328160148779412
2015.953425	-0.1401033644557213	0.32849905504469135
2016.038251	-0.03736363712173332	0.32858565641179366
2016.122951	-0.05589699962313169	0.32852091690618407
2016.202186	-0.03345821966155499	0.3278958642548014
2016.286885	-0.03646496486725162	0.3279082109101191
2016.368852	-0.05710741378191585	0.3275024168183829
2016.453552	-0.09098840518765713	0.327537250653797
2016.535519	-0.12040796711767299	0.3269975534241041
2016.620219	-0.09566379836412205	0.32577816430396694
2016.704918	0.01120292657224195	0.3270510358200153
2016.786885	0.07804196778424372	0.32942763389870416
2016.871585	0.08934114246436675	0.33321923034256706
2016.953552	-0.01924419111799433	0.3360900075705612
2017.038356	-0.056658769965474254	0.33789978307312785
2017.123288	-0.06242045518612657	0.33946771264498726
2017.2	-0.06932204155071434	0.338513024165069
2017.284932	-0.022826028274777144	0.33597540445763374
2017.367123	0.0840379825353893	0.3326169733114281
2017.452055	0.30852375779147767	0.33064408454549826
2017.534247	0.3679194211286719	0.3300242431140403
2017.619178	0.36169595144760375	0.32905021377564725
2017.70411	0.24037725581792918	0.32975362003698566
2017.786301	0.1737080612088613	0.33160600836328413
2017.871233	-0.01803296571710178	0.3338636988532004
2017.953425	-0.2897487146576716	0.33562442018521443
2018.038356	-0.4326251637410286	0.33667415185821026
2018.123288	-0.46927720326347205	0.3394729183929163
2018.2	-0.4058411319444163	0.3401967860940691
2018.284932	-0.43800009724829	0.34056750978661227
2018.367123	-0.4307389154802655	0.33999942272521516
2018.452055	-0.2985969162595913	0.33850691233698316
2018.534247	-0.14104966566683855	0.33836959764836655
2018.619178	-0.03978463065258958	0.33687218644790057
2018.70411	0.06066241378212206	0.33823072838057133
2018.786301	0.037327750698197715	0.3388458704054614
2018.871233	-0.03171970365064755	0.3406052967116921
2018.953425	-0.20004935347079345	0.34230699311015717
2019.038356	-0.41161559370708917	0.3436167584769245
2019.123288	-0.572461604766848	0.34412502601643696
2019.2	-0.6887199640400645	0.34337927997665024
2019.284932	-0.5214611088315495	0.34239037454323284
2019.367123	-0.17474816594102568	0.3406121996416437
2019.452055	0.1898753976600362	0.3405043373073259
2019.534247	0.3930263192222629	0.3393673602282381
2019.619178	0.4848732779336991	0.3402240214948275
2019.70411	0.6119067961380269	0.3401117429500382
2019.786301	0.6059206443968082	0.3422038248263835
2019.871233	0.5273022074788474	0.3432150506602759
2019.953425	0.40273454103905765	0.3444847763480073
2020.038251	0.30925840998541876	0.34535497889805256
2020.122951	0.31042423245505407	0.3449770066301745
2020.202186	0.21743481083618393	0.3446252991553137
2020.286885	0.04478144048636745	0.34135034351555843
2020.368852	-0.13921947244469596	0.3390792232268503
2020.453552	-0.21697486752819334	0.3373566416212046
2020.535519	-0.15998777028966332	0.3412648790830399
2020.620219	-0.20662181271107946	0.34105848470656036
2020.704918	-0.2843274119774359	0.34009609142400254
2020.786885	-0.3269928369394354	0.34270219749991976
2020.871585	-0.28492115555540937	0.34832807693026324
2020.953552	-0.5490847720876797	0.35479998132092355
