# Supplementary material for: The influence of subglacial lake discharge on Thwaites Glacier ice-shelf melting and grounding-line retreat
Source: Nat Commun. 2025 Mar 6;16:2272. doi: 10.1038/s41467-025-57417-1 (PMC11885594; doi:10.1038/s41467-025-57417-1)
Supplement: Supplementary file 4 — Source Data 2 [file 41467_2025_57417_MOESM4_ESM.zip › SourceData/2c_2013_ungrounding_cavity_elevation_change.csv]

dates_decimal	elevation_change
2011.1287671232876	0.0
2011.2027397260274	-0.5222701251213007
2011.2876712328766	-1.0362803031657997
2011.3698630136987	-2.2047765364163006
2011.454794520548	-3.37995294695609
2011.5369863013698	-2.582264445979
2011.6219178082192	-2.80847884252149
2011.7068493150684	-3.0946583264860195
2011.7890410958903	-4.6250630600013505
2011.8739726027397	-5.18323678137923
2011.9561643835616	-5.49096686213177
2012.0409836065573	-5.6966037285545905
2012.1256830601094	-5.8543103913208805
2012.207650273224	-4.7982309493182305
2012.292349726776	-4.93687074845545
2012.3743169398906	-5.30395573172072
2012.4590163934427	-8.24679087350762
2012.5409836065573	-7.43792591989036
2012.6256830601094	-7.81819656182975
2012.7103825136612	-7.82907099936196
2012.792349726776	-8.28767343225146
2012.877049180328	-9.24012604561341
2012.9590163934427	-8.87572503757884
2013.0438356164384	-8.69740147040831
2013.1287671232876	-10.43779471961927
2013.2054794520548	-10.30418146855525
2013.2904109589042	-10.79087468159606
2013.372602739726	-12.175883695483165
2013.4575342465753	-13.571188322428958
2013.5397260273974	-13.579930223267612
2013.6246575342466	-14.66303441236755
2013.7095890410958	-16.07890873787728
2013.7917808219179	-15.545467592133491
2013.876712328767	-18.39214444117638
2013.958904109589	-19.65007913318169
2014.0438356164384	-19.70040140823382
2014.1287671232876	-21.00340749683047
2014.2054794520548	-22.00246849039501
2014.2904109589042	-22.188876670324902
2014.372602739726	-23.1065146744936
2014.4575342465753	-24.362431766658
2014.5397260273974	-24.222712494176
2014.6246575342466	-22.7502796614992
2014.7095890410958	-23.8384410347789
2014.7917808219179	-24.238740789479202
2014.876712328767	-25.778214873082298
2014.958904109589	-28.1916790604591
2015.0438356164384	-28.0315323896791
2015.1287671232876	-28.048065073188702
2015.2027397260274	-25.8316160652829
2015.2876712328766	-26.0325961311658
2015.3698630136987	-28.112601546592
2015.454794520548	-30.2805474545678
2015.5369863013698	-29.7570646385951
2015.6219178082192	-29.7514985395574
2015.7068493150684	-31.1664462850011
2015.7890410958903	-32.013094238166104
2015.8739726027397	-30.3365423815003
2015.9561643835616	-31.7148268284468
2016.0409836065573	-31.1394750475883
2016.1256830601094	-31.5423195752604
2016.207650273224	-29.605511046004
2016.292349726776	-30.2034272435067
2016.3743169398906	-32.787419489231596
2016.4590163934427	-34.8972424220764
2016.5409836065573	-33.1091116950429
2016.6256830601094	-32.850841286812695
2016.7103825136612	-33.2751326732251
2016.792349726776	-33.5331865405214
2016.877049180328	-32.9428608150317
2016.9590163934427	-32.9627790189337
2017.0438356164384	-33.3675452080266
2017.1287671232876	-35.166820584357396
2017.2054794520548	-34.614927478562805
2017.2904109589042	-35.057690289171205
2017.372602739726	-39.5248261190008
2017.4575342465753	-39.059260645817005
2017.5397260273974	-39.1512869945887
2017.6246575342466	-38.3408763141467
2017.7095890410958	-37.8701433320155
2017.7917808219179	-37.9970581620589
2017.876712328767	-38.9860625616435
2017.958904109589	-38.796870695448405
2018.0438356164384	-37.3584083207722
2018.1287671232876	-39.9511753752313
2018.2054794520548	-38.931183270339304
2018.2904109589042	-36.6583229433531
2018.372602739726	-32.096647720227296
2018.4575342465753	-35.780464294313
2018.5397260273974	-35.212800739688404
2018.6246575342466	-35.9691882191229
2018.7095890410958	-37.3960221971588
2018.7917808219179	-36.774737915088295
2018.876712328767	-35.2885916952429
2018.958904109589	-34.8227581628437
2019.0438356164384	-36.684169280529005
2019.1287671232876	-36.5448990779361
2019.2027397260274	-37.2782840317693
2019.2876712328766	-37.326480646928104
2019.3698630136987	-39.7057854478386
2019.454794520548	-40.0987961025073
2019.5369863013698	-41.6737664794099
2019.6219178082192	-41.0863278960359
2019.7068493150684	-42.6404538462901
2019.7890410958903	-43.5404737002548
2019.8739726027397	-40.455931155846
2019.9561643835616	-36.9650263521471
2020.0409836065573	-38.1641520523476
2020.1256830601094	-43.5041367685657
2020.207650273224	-41.99674645032
2020.292349726776	-38.689649914187896
2020.3743169398906	-38.5751211861475
2020.4590163934427	-38.625392111553495
2020.5409836065573	-41.199948522551296
2020.6256830601094	-40.576297485684805
2020.7103825136612	-40.5011614828274
2020.877049180328	-38.3801331625587
2020.9590163934427	-39.0309953827967
2021.0438356164384	-43.6746938957108
2021.1287671232876	-43.148411819989605
2021.2054794520548	-42.5664292950739
2021.2904109589042	-43.7747100283359
2021.372602739726	-40.533357309360795
2021.4575342465753	-43.5650875240906
2021.5397260273974	-41.1856481761768
2021.6246575342466	-42.2023466517185
2021.7095890410958	-41.848795587304
2021.7917808219179	-41.2023794571185
2021.876712328767	-41.3424501202198
2021.958904109589	-40.552970956157395
