# Supplementary material for: The influence of subglacial lake discharge on Thwaites Glacier ice-shelf melting and grounding-line retreat
Source: Nat Commun. 2025 Mar 6;16:2272. doi: 10.1038/s41467-025-57417-1 (PMC11885594; doi:10.1038/s41467-025-57417-1)
Supplement: Supplementary file 4 — Source Data 2 [file 41467_2025_57417_MOESM4_ESM.zip › SourceData/2e_Moorings_0_8C_depth.csv]

dates_decimal	depth_PIG_N_and_S_combined
2012.1284153005465	708.157724251993
2012.1311475409836	708.275124934766
2012.1338797814208	708.421373198751
2012.136612021858	708.434646325227
2012.139344262295	708.670804971394
2012.1420765027322	709.024885789032
2012.1448087431695	709.240185089781
2012.1475409836066	709.353927304139
2012.1502732240438	721.442864777708
2012.1530054644809	721.399758406594
2012.155737704918	721.509969738842
2012.1584699453551	721.612155506584
2012.1639344262296	721.961636124728
2012.1666666666667	722.072583924984
2012.1693989071039	722.369814649056
2012.172131147541	722.860380226213
2012.1748633879781	722.99318236521
2012.1775956284152	722.964373916846
2012.1803278688524	723.05775834935
2012.1830601092897	723.234983135295
2012.1857923497269	723.674418832655
2012.188524590164	723.83216867456
2012.191256830601	723.836356278593
2012.1939890710382	723.857744167419
2012.1967213114754	724.136228882722
2012.1994535519125	724.323340895269
2012.2021857923498	724.843580774313
2012.204918032787	725.748217201412
2012.207650273224	726.890931416519
2012.2103825136612	727.614595262656
2012.2131147540983	728.048532262849
2012.2158469945355	728.404632494607
2012.2185792349726	728.999369808608
2012.22131147541	729.664017056192
2012.224043715847	730.207133254091
2012.2267759562842	730.676553604438
2012.2295081967213	730.918905250199
2012.2322404371585	730.869275627766
2012.2349726775956	730.663560767744
2012.2377049180327	730.593788095424
2012.24043715847	730.478672907361
2012.2431693989072	730.326421847297
2012.2459016393443	730.086012730553
2012.2486338797814	729.816341545015
2012.2513661202186	729.753326290253
2012.2540983606557	729.95607518796
2012.2568306010928	730.392025952394
2012.25956284153	730.712980311358
2012.2622950819673	731.045964456369
2012.2650273224044	731.436981408627
2012.2677595628415	731.789342521859
2012.2704918032787	732.08056612022
2012.2732240437158	732.330662957144
2012.275956284153	732.458961182337
2012.27868852459	732.430780562623
2012.2814207650274	732.369971456696
2012.2841530054645	732.415101378432
2012.2868852459017	732.589078106847
2012.2896174863388	732.789030297378
2012.292349726776	733.147147099087
2012.295081967213	733.50736020092
2012.2978142076502	733.541669956544
2012.3005464480875	733.482349116731
2012.3032786885246	733.547259387909
2012.3060109289618	733.779495923262
2012.308743169399	734.129324726294
2012.311475409836	734.462916197427
2012.3142076502731	734.621788988348
2012.3169398907103	734.65020700979
2012.3196721311476	734.655658190153
2012.3224043715848	734.673669866499
2012.3251366120219	734.682684375204
2012.327868852459	734.692426266575
2012.3306010928961	734.759455595457
2012.3333333333333	734.860219379986
2012.3360655737704	735.026621798128
2012.3387978142077	735.22977719974
2012.3415300546449	735.419164733574
2012.344262295082	735.448614346186
2012.3469945355191	735.403146676836
2012.3497267759562	735.408423834869
2012.3524590163934	735.441846174728
2012.3551912568305	735.413142842656
2012.3579234972678	735.307473511406
2012.360655737705	735.183373748087
2012.363387978142	735.035174941197
2012.3661202185792	734.88204039827
2012.3688524590164	734.740244801725
2012.3715846994535	734.60374019189
2012.3743169398906	734.539096407249
2012.377049180328	734.556683819459
2012.379781420765	734.566053931723
2012.3825136612022	734.523984940931
2012.3852459016393	734.463274189291
2012.3879781420765	734.430041111479
2012.3907103825136	734.390672690236
2012.3934426229507	734.327729741533
2012.396174863388	734.212178695456
2012.3989071038252	734.137948200216
2012.4016393442623	733.88582370139
2012.4043715846994	733.556935305004
2012.4071038251366	733.34472889267
2012.4098360655737	733.348860357643
2012.4125683060108	733.354417740507
2012.4153005464482	733.430174235517
2012.4180327868853	733.538955688199
2012.4207650273224	733.657642084675
2012.4234972677596	733.601164852813
2012.4262295081967	733.520612740005
2012.4289617486338	733.401529119386
2012.431693989071	733.362491750982
2012.4344262295083	733.314438803055
2012.4371584699454	733.250370234617
2012.4398907103825	733.319476617054
2012.4426229508197	733.409234599298
2012.4453551912568	733.367515176341
2012.448087431694	733.328877131436
2012.450819672131	733.336757091278
2012.4535519125684	733.373390318986
2012.4562841530055	733.252189852297
2012.4590163934427	733.414060121088
2012.4617486338798	733.760137030606
2012.464480874317	734.053218792757
2012.467213114754	734.125834989587
2012.4699453551912	734.145051345025
2012.4726775956285	734.033538476991
2012.4754098360656	733.841741701871
2012.4781420765028	733.833643647151
2012.48087431694	733.865994391804
2012.483606557377	733.983626516347
2012.4863387978141	734.289307050759
2012.4890710382513	734.439236620323
2012.4918032786886	734.433429796961
2012.4945355191257	734.368793612465
2012.4972677595629	734.482638270047
2012.5	735.044180405784
2012.5027322404371	735.975706438244
2012.5054644808743	736.688563010894
2012.5081967213114	736.838062235456
2012.5109289617487	736.861218279741
2012.5136612021859	736.86294513152
2012.516393442623	736.954069986025
2012.51912568306	737.004127314064
2012.5218579234972	737.04869670254
2012.5245901639344	737.196993627012
2012.5273224043715	737.402522821769
2012.5300546448088	737.614232029849
2012.532786885246	737.67960554609
2012.535519125683	737.728975000089
2012.5382513661202	737.772163184831
2012.5409836065573	737.939149734473
2012.5437158469945	737.941415802296
2012.5464480874316	737.865704876092
2012.549180327869	737.844174773811
2012.551912568306	737.86725630267
2012.5546448087432	738.327105005903
2012.5573770491803	738.49658935151
2012.5601092896175	738.285445610788
2012.5628415300546	738.6043532395
2012.5655737704917	738.91451910108
2012.568306010929	739.166987807081
2012.5710382513662	739.447928526282
2012.5737704918033	739.72847078169
2012.5765027322404	739.912318946616
2012.5792349726776	740.084413467668
2012.5819672131147	740.271709399928
2012.5846994535518	740.400279176573
2012.5874316939892	740.648462014624
2012.5901639344263	741.042854836051
2012.5928961748634	741.371793075578
2012.5956284153006	741.422923537328
2012.5983606557377	741.503361042777
2012.6010928961748	741.838440163651
2012.603825136612	742.333642576842
2012.6065573770493	742.756962661312
2012.6092896174864	743.031936851934
2012.6120218579235	743.059854026274
2012.6147540983607	743.028997205589
2012.6174863387978	742.925051629118
2012.620218579235	742.718142400106
2012.622950819672	742.598414950252
2012.6256830601094	742.549193521963
2012.6284153005465	742.592492881209
2012.6311475409836	742.690709037434
2012.6338797814208	742.753259416985
2012.636612021858	743.070196788526
2012.639344262295	743.25714743357
2012.6420765027322	743.398484782263
2012.6448087431695	743.569133661159
2012.6475409836066	743.724029634089
2012.6502732240438	743.757560776197
2012.6530054644809	743.780012669537
2012.655737704918	743.746637245602
2012.6584699453551	743.906403287452
2012.6612021857923	744.114900185348
2012.6639344262296	744.069643167118
2012.6666666666667	744.093140610604
2012.6693989071039	744.211635031317
2012.672131147541	744.355794180772
2012.6748633879781	744.375264701097
2012.6775956284152	744.301964035222
2012.6803278688524	744.391500232429
2012.6830601092897	744.583272576902
2012.6857923497269	744.695437073171
2012.688524590164	744.710396333534
2012.691256830601	744.766623999522
2012.6939890710382	744.69292297519
2012.6967213114754	744.532131761591
2012.6994535519125	744.305577404482
2012.7021857923498	744.180512873015
2012.704918032787	744.081542141999
2012.707650273224	743.946098802353
2012.7103825136612	743.813267802486
2012.7131147540983	743.749039015284
2012.7158469945355	743.76869405261
2012.7185792349726	743.777616919704
2012.72131147541	743.816205847418
2012.724043715847	743.963668695689
2012.7267759562842	744.237064444168
2012.7295081967213	744.529317635842
2012.7322404371585	744.778235770267
2012.7349726775956	745.020109935064
2012.7377049180327	745.23225004824
2012.74043715847	745.367276436041
2012.7431693989072	745.402100468482
2012.7459016393443	745.341250094252
2012.7486338797814	745.187497829447
2012.7513661202186	745.076612139527
2012.7540983606557	744.977077945477
2012.7568306010928	744.846965971703
2012.75956284153	744.704914915178
2012.7622950819673	744.599762259477
2012.7650273224044	744.522513028276
2012.7677595628415	744.478854890928
2012.7704918032787	744.462051569441
2012.7732240437158	744.443292138787
2012.775956284153	744.392684258258
2012.77868852459	744.334615701402
2012.7814207650274	744.303036707159
2012.7841530054645	744.23738245335
2012.7868852459017	744.242201520245
2012.7896174863388	744.411453052533
2012.792349726776	744.702838513203
2012.795081967213	744.935031235252
2012.7978142076502	745.124235461293
2012.8005464480875	745.166757366607
2012.8032786885246	745.101077783477
2012.8060109289618	745.058229310031
2012.808743169399	745.101070465186
2012.811475409836	745.207547935132
2012.8142076502731	745.242082018836
2012.8169398907103	745.250464882001
2012.8196721311476	745.412443139306
2012.8224043715848	745.624716425153
2012.8251366120219	745.755317180619
2012.827868852459	745.772027610127
2012.8306010928961	745.755413363998
2012.8333333333333	745.761921983733
2012.8360655737704	745.82195861372
2012.8387978142077	745.868881859611
2012.8415300546449	745.894987125777
2012.844262295082	745.947376524054
2012.8469945355191	746.027746230741
2012.8497267759562	746.171087382301
2012.8524590163934	746.264223268759
2012.8551912568305	746.371966831276
2012.8579234972678	746.483445093256
2012.860655737705	746.557108036423
2012.863387978142	746.627085007601
2012.8661202185792	746.668266744688
2012.8688524590164	746.66995116813
2012.8715846994535	746.678777729092
2012.8743169398906	746.700717646648
2012.877049180328	746.735081241266
2012.879781420765	746.788704530217
2012.8825136612022	746.815599559422
2012.8852459016393	746.847118559182
2012.8879781420765	746.905397774246
2012.8907103825136	746.960989558769
2012.8934426229507	747.054254895211
2012.896174863388	747.143651132094
2012.8989071038252	747.19972323758
2012.9016393442623	747.175168119936
2012.9043715846994	747.177871861452
2012.9071038251366	747.259602167862
2012.9098360655737	747.290952411755
2012.9125683060108	747.228263078807
2012.9153005464482	747.22229216321
2012.9180327868853	747.264875392415
2012.9207650273224	747.364341444041
2012.9234972677596	747.393125252978
2012.9262295081967	747.422202046198
2012.9289617486338	747.458531772523
2012.931693989071	747.510035380535
2012.9344262295083	747.603534189886
2012.9371584699454	747.711199170913
2012.9398907103825	747.794094858455
2012.9426229508197	747.830286832341
2012.9453551912568	747.868560175977
2012.948087431694	747.98239898113
2012.950819672131	748.002207122505
2012.9535519125684	747.939570103596
2012.9562841530055	747.930684507724
2012.9590163934427	748.094906057179
2012.9617486338798	748.230480510673
2012.964480874317	748.318825094485
2012.967213114754	748.388954580323
2012.9699453551912	748.412876391296
2012.9726775956285	748.474040863705
2012.9754098360656	748.508081174572
2012.9781420765028	748.443136587017
2012.98087431694	748.408415148907
2012.983606557377	748.418988837504
2012.9863387978141	748.410226205578
2012.9890710382513	748.339443809709
2012.9918032786886	748.044722840812
2012.9945355191257	747.545819593504
2012.9972677595629	747.20880788636
2013.0	747.217011961644
2013.0027397260274	747.340185610238
2013.0054794520547	747.436438466142
2013.0082191780823	747.542634737015
2013.0109589041097	747.691593043344
2013.013698630137	747.782242175719
2013.0164383561644	747.818464363789
2013.0191780821917	747.834042659792
2013.021917808219	747.887784755671
2013.0246575342467	748.016427082595
2013.027397260274	748.119297961075
2013.0301369863014	748.248324116599
2013.0328767123287	748.363024427286
2013.035616438356	748.474256971133
2013.0383561643835	748.609644836209
2013.041095890411	748.711656431178
2013.0438356164384	748.797299268277
2013.0465753424658	748.688038140226
2013.0493150684931	748.567324213435
2013.0520547945205	748.645575979416
2013.054794520548	748.655391288196
2013.0575342465754	748.559630593808
2013.0602739726028	748.478522302911
2013.0630136986301	748.332874301629
2013.0657534246575	748.17753558056
2013.0684931506848	748.144134188716
2013.0712328767124	748.15518375529
2013.0739726027398	748.098726855124
2013.0767123287671	748.021397139664
2013.0794520547945	747.875437732902
2013.0821917808219	747.665083152752
2013.0849315068492	747.507389236574
2013.0876712328768	747.489019882599
2013.0904109589042	747.435787442742
2013.0931506849315	747.228404577903
2013.0958904109589	746.964410980365
2013.0986301369862	746.717948170183
2013.1013698630136	746.547770856182
2013.1041095890412	746.424667135917
2013.1068493150685	746.326282206993
2013.109589041096	746.291964471086
2013.1123287671232	746.271047597872
2013.1150684931506	746.272034343745
2013.1178082191782	746.27690618452
2013.1205479452055	746.215983833505
2013.123287671233	746.097613766564
2013.1260273972603	745.935245610815
2013.1287671232876	745.706958565457
2013.131506849315	745.595213474437
2013.1342465753426	745.611369686446
2013.13698630137	745.576578166298
2013.1397260273973	745.458493496545
2013.1424657534246	745.424341786821
2013.145205479452	745.399968771726
2013.1479452054793	745.275148652685
2013.150684931507	745.056983842725
2013.1534246575343	744.763555855187
2013.1561643835616	744.6403884954
2013.158904109589	744.569414514483
2013.1616438356164	744.45914883919
2013.164383561644	744.311423696317
2013.1671232876713	744.335446335782
2013.1698630136987	744.352290364634
2013.172602739726	744.229097143871
2013.1753424657534	744.024628418429
2013.1780821917807	743.896911400511
2013.1808219178083	743.815112784808
2013.1835616438357	743.700772506377
2013.186301369863	743.606142308529
2013.1890410958904	743.470892988862
2013.1917808219177	743.281942248088
2013.194520547945	743.12627075888
2013.1972602739727	743.044392793607
2013.2	743.030857247815
2013.2027397260274	742.932416043755
2013.2054794520548	742.728442610106
2013.2082191780821	742.483017590743
2013.2109589041097	742.268749583968
2013.213698630137	742.151241368863
2013.2164383561644	742.033771757521
2013.2191780821918	741.817538904396
2013.2219178082191	741.477416782273
2013.2246575342465	741.161341324336
2013.227397260274	740.855041825206
2013.2301369863014	740.620062918597
2013.2328767123288	740.512656268243
2013.2356164383561	740.451443176106
2013.2383561643835	740.370507546121
2013.2410958904109	740.288018238632
2013.2438356164384	740.182518733561
2013.2465753424658	740.043771657525
2013.2493150684932	739.908341312206
2013.2520547945205	739.802098856072
2013.2547945205479	739.675701043767
2013.2575342465752	739.536579800389
2013.2602739726028	739.424133898101
2013.2630136986302	739.367283063701
2013.2657534246575	739.329249522789
2013.268493150685	739.307798571259
2013.2712328767122	739.243791951074
2013.2739726027398	739.128953653796
2013.2767123287672	738.992757229068
2013.2794520547945	738.7403846054
2013.282191780822	738.454780638827
2013.2849315068493	738.079004050079
2013.2876712328766	737.67952396429
2013.2904109589042	737.262418168111
2013.2931506849316	736.944978557483
2013.295890410959	736.735414904513
2013.2986301369863	736.60394113309
2013.3013698630136	736.433130956028
2013.304109589041	736.20150911632
2013.3068493150686	736.087487780382
2013.309589041096	736.054098781712
2013.3123287671233	735.770514914685
2013.3150684931506	735.405062778767
2013.317808219178	735.106812654346
2013.3205479452056	734.888744503336
2013.323287671233	734.667804239581
2013.3260273972603	734.396377704112
2013.3287671232877	734.206296344438
2013.331506849315	734.089017903884
2013.3342465753424	733.961924225484
2013.33698630137	733.812350706934
2013.3397260273973	733.649339393894
2013.3424657534247	733.433432047145
2013.345205479452	733.295867281703
2013.3479452054794	733.208346024657
2013.3506849315067	733.059824915232
2013.3534246575343	732.949546926125
2013.3561643835617	732.850458948596
2013.358904109589	732.683457062677
2013.3616438356164	732.46544137833
2013.3643835616438	732.259513080359
2013.3671232876711	732.150785873288
2013.3698630136987	732.086895548105
2013.372602739726	731.995535468316
2013.3753424657534	731.974833474898
2013.3780821917808	731.863044757492
2013.3808219178081	731.751179089452
2013.3835616438357	731.662181953318
2013.386301369863	731.554641373976
2013.3890410958904	731.476604884877
2013.3917808219178	731.508236228078
2013.3945205479451	731.485433265727
2013.3972602739725	731.345574628081
2013.4	731.114695257683
2013.4027397260274	731.051202160789
2013.4054794520548	731.082324585062
2013.4082191780822	731.143441616684
2013.4109589041095	731.150196793865
2013.4136986301369	731.019612923077
2013.4164383561645	730.831973993123
2013.4191780821918	730.613427362955
2013.4219178082192	730.437513323665
2013.4246575342465	730.23658820654
2013.427397260274	729.858462787644
2013.4301369863015	729.572539906005
2013.4328767123288	729.400967406151
2013.4356164383562	729.219360226604
2013.4383561643835	728.896664529627
2013.441095890411	728.558246543367
2013.4438356164383	728.398130821762
2013.4465753424658	728.205804781764
2013.4493150684932	727.854906594939
2013.4520547945206	727.325127720976
2013.454794520548	726.847217522769
2013.4575342465753	726.570418403164
2013.4602739726026	726.313695290249
2013.4630136986302	725.942064095029
2013.4657534246576	725.61951932702
2013.468493150685	725.341553616575
2013.4712328767123	725.172325011149
2013.4739726027397	725.080833237809
2013.4767123287672	725.005205616415
2013.4794520547946	724.972634248723
2013.482191780822	724.840150562856
2013.4849315068493	724.648153453641
2013.4876712328767	724.498316271919
2013.490410958904	724.38038002469
2013.4931506849316	724.211870576517
2013.495890410959	724.043050584575
2013.4986301369863	723.965371239901
2013.5013698630137	723.696863097674
2013.504109589041	723.39716595993
2013.5068493150684	723.172356433748
2013.509589041096	722.81022279635
2013.5123287671233	722.460691535319
2013.5150684931507	721.975158319475
2013.517808219178	721.408138747418
2013.5205479452054	720.997378714346
2013.5232876712328	720.679793874268
2013.5260273972603	720.30205267282
2013.5287671232877	720.016610398169
2013.531506849315	719.688795227061
2013.5342465753424	719.30334709106
2013.5369863013698	718.878826718558
2013.5397260273974	718.30533386954
2013.5424657534247	717.601078645315
2013.545205479452	717.06764337124
2013.5479452054794	716.611222893859
2013.5506849315068	716.303281428004
2013.5534246575342	716.070311928115
2013.5561643835617	715.828268814544
2013.558904109589	715.605805831407
2013.5616438356165	715.415271834609
2013.5643835616438	715.23416253572
2013.5671232876712	715.202349480019
2013.5698630136985	715.290362928282
2013.572602739726	715.400898134252
2013.5753424657535	715.413663037738
2013.5780821917808	715.34554252241
2013.5808219178082	715.241863490565
2013.5835616438355	715.181902351816
2013.5863013698631	715.177887416312
2013.5890410958905	715.190007537804
2013.5917808219178	715.18082514432
2013.5945205479452	715.083878225144
2013.5972602739726	715.118948035496
2013.6	715.100803727311
2013.6027397260275	715.073966653255
2013.6054794520549	715.093891418191
2013.6082191780822	715.11381585925
2013.6109589041096	715.157065026891
2013.613698630137	715.193728682561
2013.6164383561643	715.26002883725
2013.6191780821919	715.352124927323
2013.6219178082192	715.322611892793
2013.6246575342466	715.20373260256
2013.627397260274	714.951023689735
2013.6301369863013	714.692370959543
2013.6328767123289	714.471477287618
2013.6356164383562	714.152963742868
2013.6383561643836	713.919207394085
2013.641095890411	713.855615601641
2013.6438356164383	713.724311043884
2013.6465753424657	713.639520189426
2013.6493150684933	713.519307999537
2013.6520547945206	713.361964979463
2013.654794520548	713.14506420984
2013.6575342465753	712.880790562939
2013.6602739726027	712.48644562013
2013.66301369863	712.189983523397
2013.6657534246576	711.911166917193
2013.668493150685	711.717393088493
2013.6712328767123	711.53337512928
2013.6739726027397	711.314461515629
2013.676712328767	711.051071373309
2013.6794520547944	710.786233516482
2013.682191780822	710.583199449586
2013.6849315068494	710.378355592806
2013.6876712328767	710.133336768905
2013.690410958904	709.872269881285
2013.6931506849314	709.648363289745
2013.695890410959	709.416686067534
2013.6986301369864	709.218040940451
2013.7013698630137	708.966817908103
2013.704109589041	708.70358041374
2013.7068493150684	708.369618654767
2013.7095890410958	708.03725294417
2013.7123287671234	707.721989868744
2013.7150684931507	707.465465144593
2013.717808219178	707.287760609589
2013.7205479452055	707.134991055237
2013.7232876712328	706.986811172762
2013.7260273972602	706.81298633017
2013.7287671232878	706.627739830202
2013.731506849315	706.444941073677
2013.7342465753425	706.256532364544
2013.7369863013698	706.087458754048
2013.7397260273972	705.919970190124
2013.7424657534248	705.761386068979
2013.7452054794521	705.577211520909
2013.7479452054795	705.410365801657
2013.7506849315068	705.239276932335
2013.7534246575342	705.064902577442
2013.7561643835616	704.869610358186
2013.7589041095891	704.663976142494
2013.7616438356165	704.429686590991
2013.7643835616439	704.199339171104
2013.7671232876712	703.978351887728
2013.7698630136986	703.700274199154
2013.772602739726	703.424578366069
2013.7753424657535	703.15833387283
2013.7780821917809	702.894749843146
2013.7808219178082	702.683376599271
2013.7835616438356	702.456621380451
2013.786301369863	702.255133878777
2013.7890410958903	702.066705073082
2013.7917808219179	701.878440019565
2013.7945205479452	701.704055681853
2013.7972602739726	701.489463821004
2013.8	701.252073001436
2013.8027397260273	700.965779547758
2013.805479452055	700.679402798229
2013.8082191780823	700.395702022239
2013.8109589041096	700.076533591486
2013.813698630137	699.74008685853
2013.8164383561643	699.433093863776
2013.8191780821917	699.1546668108
2013.8219178082193	698.86674906247
2013.8246575342466	698.634457063579
2013.827397260274	698.375538584707
2013.8301369863013	698.024231698662
2013.8328767123287	697.677743604602
2013.835616438356	697.323230699635
2013.8383561643836	697.023031029521
2013.841095890411	696.691302221917
2013.8438356164384	696.413923719089
2013.8465753424657	696.108429557709
2013.849315068493	695.781862203933
2013.8520547945207	695.503149724464
2013.854794520548	695.276485427363
2013.8575342465754	694.999078778119
2013.8602739726027	694.651221290778
2013.86301369863	694.260780005752
2013.8657534246574	693.887945440019
2013.868493150685	693.489838697282
2013.8712328767124	693.184704973198
2013.8739726027397	692.85155353608
2013.876712328767	692.465067763697
2013.8794520547945	692.04578780015
2013.8821917808218	691.77786684688
2013.8849315068494	691.462573498608
2013.8876712328768	691.23022396458
2013.890410958904	690.993853307319
2013.8931506849315	690.644357441049
2013.8958904109588	690.046712898873
2013.8986301369864	689.517320182846
2013.9013698630138	688.979847239542
2013.9041095890411	688.482447880139
2013.9068493150685	688.045889532481
2013.9095890410958	687.751547659266
2013.9123287671232	687.476336474494
2013.9150684931508	687.205983206589
2013.9178082191781	686.925784219338
2013.9205479452055	686.668859968959
2013.9232876712329	686.316757226694
2013.9260273972602	685.956470733328
2013.9287671232876	685.593709945454
2013.9315068493152	685.233932655256
2013.9342465753425	684.877468270067
2013.9369863013699	684.54999913118
2013.9397260273972	684.245119839748
2013.9424657534246	683.991161656446
2013.945205479452	683.801157032105
2013.9479452054795	683.567530296653
2013.9506849315069	683.307679847819
2013.9534246575342	682.997082129751
2013.9561643835616	682.552198464565
2013.958904109589	682.033250809063
2013.9616438356165	681.508260628349
2013.964383561644	680.985285872893
2013.9671232876713	680.522718023332
2013.9698630136986	680.129342232106
2013.972602739726	679.801079252591
2013.9753424657533	679.493952813362
2013.978082191781	679.168495229746
2013.9808219178083	678.882871767854
2013.9835616438356	678.609228752223
2013.986301369863	678.35550719794
2013.9890410958903	678.104971789785
2013.9917808219177	677.923540560159
2013.9945205479453	677.732142011191
2013.9972602739726	677.466932556943
2014.0	677.181772296755
2014.0027397260274	676.9430161317
2014.0054794520547	676.71283796538
2014.0082191780823	676.490165303279
2014.0109589041097	676.360766421534
2014.013698630137	676.352221643948
2014.0164383561644	676.326671828774
2014.0191780821917	676.512127965385
2014.021917808219	676.677482377253
2014.0246575342467	676.837740574947
2014.027397260274	676.942190198621
2014.0301369863014	677.052772627837
2014.0328767123287	677.15553366198
2014.035616438356	677.135283049545
2014.0383561643835	677.07858405859
2014.041095890411	676.979538666128
2014.0438356164384	676.993510133288
2014.0465753424658	677.102546634735
2014.0493150684931	677.227288494121
2014.0520547945205	677.319959938292
2014.054794520548	677.347690767039
2014.0575342465754	677.249169276973
2014.0602739726028	677.138659366677
2014.0630136986301	676.993448305777
2014.0657534246575	676.792189492402
2014.0684931506848	676.617296983474
2014.0712328767124	676.413951635461
2014.0739726027398	676.180618898407
2014.0767123287671	675.929126956599
2014.0794520547945	675.789936633716
2014.0821917808219	675.692371343478
2014.0849315068492	675.656541491709
2014.0876712328768	675.657666530331
2014.0904109589042	675.586180721501
2014.0931506849315	675.528930907751
2014.0958904109589	675.486779026564
2014.0986301369862	675.369675793694
2014.1013698630136	675.087370626641
2014.1041095890412	674.739030009178
2014.1068493150685	674.330654525077
2014.109589041096	673.907199454702
2014.1123287671232	673.488964732992
2014.1150684931506	672.990932880604
2014.1178082191782	672.43162068875
2014.1205479452055	671.803719814979
2014.123287671233	671.234849767468
2014.1260273972603	665.157162648737
2014.1287671232876	664.920476670484
2014.131506849315	664.836308023421
2014.1342465753426	664.841759338541
2014.13698630137	664.954155009419
2014.1397260273973	668.853856726613
2014.1424657534246	668.277676547901
2014.145205479452	667.787856485277
2014.1479452054793	667.386117532643
2014.150684931507	667.045525974854
2014.1534246575343	666.819600340305
2014.1561643835616	666.762826929583
2014.158904109589	666.796767728037
2014.1616438356164	667.08040164415
2014.164383561644	667.388837817423
2014.1671232876713	667.513390314194
2014.1698630136987	667.531719916949
2014.172602739726	667.59123815397
2014.1753424657534	667.501446206149
2014.1780821917807	667.519417145773
2014.1808219178083	667.807430350964
2014.1835616438357	668.255967132132
2014.186301369863	668.875936734522
2014.1890410958904	669.639308498677
2014.1917808219177	670.286252677064
2014.194520547945	670.706358760143
2014.1972602739727	671.144112147745
2014.2	671.758977358734
2014.2027397260274	672.433214163345
2014.2054794520548	673.083200006808
2014.2082191780821	673.755530377319
2014.2109589041097	674.353365088209
2014.213698630137	674.8193230938
2014.2164383561644	675.182035111475
2014.2191780821918	675.501570206415
2014.2219178082191	675.827816208412
2014.2246575342465	676.210694750437
2014.227397260274	676.647205013829
2014.2301369863014	677.067176021445
2014.2328767123288	677.476710468943
2014.2356164383561	677.827750217429
2014.2383561643835	678.150496352477
2014.2410958904109	678.358262177124
2014.2438356164384	678.444577014389
2014.2465753424658	678.497206529416
2014.2493150684932	678.532639069933
2014.2520547945205	678.537761306085
2014.2547945205479	678.552690391689
2014.2575342465752	678.499278331529
2014.2602739726028	678.379801152924
2014.2630136986302	678.215854916104
2014.2657534246575	678.086782440813
2014.268493150685	678.044269229623
2014.2712328767122	677.992025043795
2014.2739726027398	677.862913602102
2014.2767123287672	677.703584451005
2014.2794520547945	677.508919026333
2014.282191780822	677.392255440263
2014.2849315068493	677.312570109841
2014.2876712328766	677.221036735093
2014.2904109589042	677.249369104622
2014.2931506849316	677.39167475079
2014.295890410959	677.618263705045
2014.2986301369863	677.843090658742
2014.3013698630136	678.103425480655
2014.304109589041	678.297683527192
2014.3068493150686	678.521005711635
2014.309589041096	678.73960394782
2014.3123287671233	678.935183005801
2014.3150684931506	679.052279435502
2014.317808219178	679.145623588705
2014.3205479452056	679.373239265143
2014.323287671233	679.845833087359
2014.3260273972603	680.409268424323
2014.3287671232877	680.917538730221
2014.331506849315	681.37447795212
2014.3342465753424	681.675791398496
2014.33698630137	681.869901797776
2014.3397260273973	682.06627140276
2014.3424657534247	682.266294380241
2014.345205479452	682.487821079276
2014.3479452054794	682.738028648107
2014.3506849315067	682.974666176855
2014.3534246575343	683.196989151967
2014.3561643835617	683.384557228115
2014.358904109589	683.526579269712
2014.3616438356164	683.688045058193
2014.3643835616438	683.869622197866
2014.3671232876711	683.989369478146
2014.3698630136987	684.110265696751
2014.372602739726	684.270558372383
2014.3753424657534	684.239169460171
2014.3780821917808	684.195263099726
2014.3808219178081	684.186375574876
2014.3835616438357	684.180009966246
2014.386301369863	684.154914285097
2014.3890410958904	684.297715906298
2014.3917808219178	684.444207389979
2014.3945205479451	684.586462213132
2014.3972602739725	684.704515547473
2014.4	684.870638282208
2014.4027397260274	684.983266879635
2014.4054794520548	685.068663953888
2014.4082191780822	685.15749963007
2014.4109589041095	685.266584654449
2014.4136986301369	685.335481176839
2014.4164383561645	685.414048064745
2014.4191780821918	685.489546640428
2014.4219178082192	685.564940911472
2014.4246575342465	685.631155488272
2014.427397260274	685.691447106703
2014.4301369863015	685.725887236705
2014.4328767123288	685.754919554674
2014.4356164383562	685.793882218346
2014.4383561643835	685.821331851659
2014.441095890411	685.836408148661
2014.4438356164383	685.851463877501
2014.4465753424658	685.900901671708
2014.4493150684932	686.070148334651
2014.4520547945206	686.278613039911
2014.454794520548	686.51791941027
2014.4575342465753	686.713848857537
2014.4602739726026	686.828181941747
2014.4630136986302	686.849695371581
2014.4657534246576	686.866907725963
2014.468493150685	686.922923058255
2014.4712328767123	687.042594521817
2014.4739726027397	687.22642513423
2014.4767123287672	687.401241367832
2014.4794520547946	687.582187438075
2014.482191780822	687.60243005892
2014.4849315068493	687.544217447531
2014.4876712328767	687.512711258096
2014.490410958904	687.542534270374
2014.4931506849316	687.595074851303
2014.495890410959	687.655904682608
2014.4986301369863	687.724559543911
2014.5013698630137	687.705326190305
2014.504109589041	687.490775907562
2014.5068493150684	687.139796166068
2014.509589041096	686.868096494507
2014.5123287671233	686.581012189349
2014.5150684931507	686.350668016307
2014.517808219178	686.05796303175
2014.5205479452054	685.872961197323
2014.5232876712328	685.675242358309
2014.5260273972603	685.546159006055
2014.5287671232877	685.510467442211
2014.531506849315	685.521766962609
2014.5342465753424	685.558258828788
2014.5369863013698	685.614644345761
2014.5397260273974	685.589352285946
2014.5424657534247	685.516126517814
2014.545205479452	685.480327566192
2014.5479452054794	685.4344509874
2014.5506849315068	685.35823799868
2014.5534246575342	685.200378196977
2014.5561643835617	685.028505941956
2014.558904109589	684.925289351655
2014.5616438356165	684.829257051711
2014.5643835616438	684.740270376265
2014.5671232876712	684.65980533802
2014.5698630136985	684.510130630204
2014.572602739726	684.249823888018
2014.5753424657535	684.000449943939
2014.5780821917808	683.782680876381
2014.5808219178082	683.578803606557
2014.5835616438355	683.346374081383
2014.5863013698631	683.019043616709
2014.5890410958905	682.691952385019
2014.5917808219178	682.470176755619
2014.5945205479452	682.338528813714
2014.5972602739726	682.205676791772
2014.6	682.084062838815
2014.6027397260275	681.931810900639
2014.6054794520549	681.877446831613
2014.6082191780822	681.897874043099
2014.6109589041096	681.95367684831
2014.613698630137	682.064950081147
2014.6164383561643	682.190048857331
2014.6191780821919	682.218792238396
2014.6219178082192	682.255891834373
2014.6246575342466	682.338802700072
2014.627397260274	682.351027612492
2014.6301369863013	682.373533879039
2014.6328767123289	682.490904595894
2014.6356164383562	682.649907671831
2014.6383561643836	682.827713692033
2014.641095890411	682.977724351435
2014.6438356164383	683.166132960675
2014.6465753424657	683.286158548677
2014.6493150684933	683.320695499722
2014.6520547945206	683.27907110494
2014.654794520548	683.164013190994
2014.6575342465753	683.049637327043
2014.6602739726027	683.01212218634
2014.66301369863	682.960378706032
2014.6657534246576	682.935005213805
2014.668493150685	682.919950404808
2014.6712328767123	682.87545628952
2014.6739726027397	682.749505980148
2014.676712328767	682.536385800598
2014.6794520547944	682.183285430079
2014.682191780822	681.793977073575
2014.6849315068494	681.414799070201
2014.6876712328767	681.154259149127
2014.690410958904	680.905784598777
2014.6931506849314	680.562383042528
2014.695890410959	680.175916470702
2014.6986301369864	679.780044919951
2014.7013698630137	679.386985634772
2014.704109589041	679.026118321839
2014.7068493150684	678.720500778679
2014.7095890410958	678.446235202048
2014.7123287671234	678.21366116377
2014.7150684931507	678.000349989436
2014.717808219178	677.801001917969
2014.7205479452055	677.655480784936
2014.7232876712328	677.597310984063
2014.7260273972602	677.638183506083
2014.7287671232878	677.657738404589
2014.731506849315	677.635786471031
2014.7342465753425	677.659365005707
2014.7369863013698	677.676487881714
2014.7397260273972	677.698662580676
2014.7424657534248	677.85309642244
2014.7452054794521	678.148673371249
2014.7479452054795	678.369043278312
2014.7506849315068	678.604072269597
2014.7534246575342	678.845490850761
2014.7561643835616	679.054132613808
2014.7589041095891	679.291958552169
2014.7616438356165	679.570922407225
2014.7643835616439	679.914065046917
2014.7671232876712	680.242481860425
2014.7698630136986	680.563451039989
2014.772602739726	680.933041399154
2014.7753424657535	681.239746334517
2014.7780821917809	681.433685465562
2014.7808219178082	681.598621335021
2014.7835616438356	681.616131538705
2014.786301369863	681.506663146607
2014.7890410958903	681.348199892077
2014.7917808219179	681.162925411918
2014.7945205479452	680.975045044219
2014.7972602739726	680.886940319273
2014.8	680.854059759675
2014.8027397260273	680.85685555404
2014.805479452055	680.915855024034
2014.8082191780823	681.173958322213
2014.8109589041096	681.384141196451
2014.813698630137	681.397825975057
2014.8164383561643	681.25010958501
2014.8191780821917	681.11188352777
2014.8219178082193	681.166724116122
2014.8246575342466	681.198159865713
2014.827397260274	681.136198441497
2014.8301369863013	681.032021876023
2014.8328767123287	680.888832434023
2014.835616438356	680.800538333962
2014.8383561643836	680.710547229975
2014.841095890411	680.647938448177
2014.8438356164384	680.63041665976
2014.8465753424657	680.64493829823
2014.849315068493	680.813059086028
2014.8520547945207	681.017682335214
2014.854794520548	681.103976602916
2014.8575342465754	681.11212317314
2014.8602739726027	681.108169582563
2014.86301369863	681.177865306602
2014.8657534246574	681.270345135783
2014.868493150685	681.362003391168
2014.8712328767124	681.461517191463
2014.8739726027397	681.595777602096
2014.876712328767	681.731333725444
2014.8794520547945	681.805708571801
2014.8821917808218	681.932032805397
2014.8849315068494	682.070886204051
2014.8876712328768	682.219109811903
2014.890410958904	682.375049586231
2014.8931506849315	682.442749081633
2014.8958904109588	682.436380776732
2014.8986301369864	682.530712881089
2014.9013698630138	682.694185523428
2014.9041095890411	682.864869629793
2014.9068493150685	683.068965181105
2014.9095890410958	683.26855279801
2014.9123287671232	683.435192647843
2014.9150684931508	683.808304697809
2014.9178082191781	684.292229176794
2014.9205479452055	684.718128214794
2014.9232876712329	685.08187860918
2014.9260273972602	685.29720509601
2014.9287671232876	685.425360342545
2014.9315068493152	685.604659216573
2014.9342465753425	685.73303888987
2014.9369863013699	685.827211316256
2014.9397260273972	685.857618204149
2014.9424657534246	685.978682431842
2014.945205479452	686.177125215393
2014.9479452054795	686.451361956501
2014.9506849315069	686.553954002051
2014.9534246575342	686.581287019741
2014.9561643835616	686.734375819445
2014.958904109589	686.697604732421
2014.9616438356165	686.595334556717
2014.964383561644	686.387277488554
2014.9671232876713	686.132116993071
2014.9698630136986	685.956585683864
2014.972602739726	685.803202418319
2014.9753424657533	685.806100500444
2014.978082191781	685.867411339417
2014.9808219178083	685.963940437071
2014.9835616438356	686.065893835604
2014.986301369863	686.159429100773
2014.9890410958903	686.255550372116
2014.9917808219177	686.436369530183
2014.9945205479453	686.714269954431
2014.9972602739726	686.990551310203
2015.0	687.174722563455
2015.0027397260274	687.159932486267
2015.0054794520547	687.085314700192
2015.0082191780823	687.080056110075
2015.0109589041097	687.051427402716
2015.013698630137	686.997155551244
2015.0164383561644	687.006444664578
2015.0191780821917	687.028713101799
2015.021917808219	687.079690480988
2015.0246575342467	687.184200144376
2015.027397260274	687.3659442708
2015.0301369863014	687.635459716184
2015.0328767123287	688.015726142723
2015.035616438356	688.238430202791
2015.0383561643835	688.423485639242
2015.041095890411	688.655070961389
2015.0438356164384	688.824800555123
2015.0465753424658	688.917147392853
2015.0493150684931	688.860244275436
2015.0520547945205	688.717662792173
2015.054794520548	688.642438422282
2015.0575342465754	688.656958862234
2015.0602739726028	689.019892856145
2015.0630136986301	689.45693266675
2015.0657534246575	689.494308488845
2015.0684931506848	689.405059173883
2015.0712328767124	689.274238288766
2015.0739726027398	689.202367594822
2015.0767123287671	689.134590435899
2015.0794520547945	689.060034652334
2015.0821917808219	689.057282902859
2015.0849315068492	688.997910356316
2015.0876712328768	689.071780760619
2015.0904109589042	689.338748040991
2015.0931506849315	689.84505047762
2015.0958904109589	690.674617551238
2015.0986301369862	691.245679346165
2015.1013698630136	691.715941385115
2015.1041095890412	692.049435830775
2015.1068493150685	692.270626707588
2015.109589041096	692.429495930447
2015.1123287671232	692.641031824698
2015.1150684931506	692.879684169435
2015.1178082191782	693.10334938577
2015.1205479452055	693.310531890613
2015.123287671233	693.637035919738
2015.1260273972603	694.200122218438
2015.1287671232876	694.861531411508
2015.131506849315	695.325531639778
2015.1342465753426	695.67384616027
2015.13698630137	695.911422453498
2015.1397260273973	696.124841403171
2015.1424657534246	696.306759402385
2015.145205479452	696.460381985352
2015.1479452054793	696.634681059599
2015.150684931507	696.799896038547
2015.1534246575343	696.9385884214
2015.1561643835616	697.178957183681
2015.158904109589	697.318322208179
2015.158904109589	697.491897577779
2015.1616438356164	697.667850120421
2015.164383561644	697.961491488193
2015.1671232876713	698.302852008242
2015.1698630136987	698.56312330409
2015.172602739726	698.727687626802
2015.1753424657534	698.869081963179
2015.1780821917807	699.074914274276
2015.1808219178083	699.397926196984
2015.1835616438357	699.702949000962
2015.186301369863	700.009718262008
2015.1890410958904	700.357943606264
2015.1917808219177	700.695665848308
2015.194520547945	700.961527579246
2015.1972602739727	701.15071052034
2015.2	701.374826604378
2015.2027397260274	701.608360526031
2015.2054794520548	701.914997358139
2015.2082191780821	702.098880871884
2015.2109589041097	702.186163896467
2015.213698630137	702.249980873273
2015.2164383561644	702.209206440805
2015.2191780821918	702.245744376664
2015.2219178082191	702.359058379515
2015.2246575342465	702.501144448486
2015.227397260274	702.668332750351
2015.2301369863014	702.898804049568
2015.2328767123288	703.168364113591
2015.2356164383561	703.27803667105
2015.2383561643835	703.304209252249
2015.2410958904109	703.318691899795
2015.2438356164384	703.373745776162
2015.2465753424658	703.498446741913
2015.2493150684932	703.587930170232
2015.2520547945205	703.637202860697
2015.2547945205479	703.594524857944
2015.2575342465752	703.622453340032
2015.2602739726028	703.731322394554
2015.2630136986302	703.840424728154
2015.2657534246575	703.908150982014
2015.268493150685	703.98678312167
2015.2712328767122	704.047205805893
2015.2739726027398	704.185852604852
2015.2767123287672	704.36131290216
2015.2794520547945	704.589946528772
2015.282191780822	704.836517660431
2015.2849315068493	705.119858708099
2015.2876712328766	705.396569342516
2015.2904109589042	705.661759255943
2015.2931506849316	705.946301754361
2015.295890410959	706.22097079045
2015.2986301369863	706.374517984435
2015.3013698630136	706.463766377867
2015.304109589041	706.554632405148
2015.3068493150686	706.610209865178
2015.309589041096	706.649029876683
2015.3123287671233	706.617305329139
2015.3150684931506	706.560932139787
2015.317808219178	706.63531725888
2015.3205479452056	706.785449985683
2015.323287671233	706.976507301998
2015.3260273972603	707.139052613071
2015.3287671232877	707.293221453767
2015.331506849315	707.437862372585
2015.3342465753424	707.587511171331
2015.33698630137	707.697911953829
2015.3397260273973	707.745815881186
2015.3424657534247	707.832147164298
2015.345205479452	707.941234914843
2015.3479452054794	708.023788906095
2015.3506849315067	708.084432406773
2015.3534246575343	708.131174372206
2015.3561643835617	708.129971929225
2015.358904109589	708.095755124816
2015.3616438356164	708.07148218235
2015.3643835616438	707.999626999754
2015.3671232876711	707.883001739152
2015.3698630136987	707.849404232226
2015.372602739726	707.738950210131
2015.3753424657534	707.562146176971
2015.3780821917808	707.416790302025
2015.3808219178081	707.335370869779
2015.3835616438357	707.284456485717
2015.386301369863	707.225137732636
2015.3890410958904	707.064189167019
2015.3917808219178	706.859199292686
2015.3945205479451	706.579380399061
2015.3972602739725	706.329576987285
2015.4	706.168803988576
2015.4027397260274	706.097568686416
2015.4054794520548	706.030273681351
2015.4082191780822	705.810487046617
2015.4109589041095	705.653684509417
2015.4136986301369	705.559465712108
2015.4164383561645	705.497044819297
2015.4191780821918	705.469039543015
2015.4219178082192	705.424511296668
2015.4246575342465	705.387563828079
2015.427397260274	705.39556751455
2015.4301369863015	705.427706603643
2015.4328767123288	705.420111148255
2015.4356164383562	705.314814604633
2015.4383561643835	705.111016689145
2015.441095890411	705.019089830695
2015.4438356164383	704.958772116147
2015.4465753424658	704.736285982413
2015.4493150684932	704.696505401622
2015.4520547945206	704.631197298524
2015.454794520548	704.638217653761
2015.4575342465753	704.63580489032
2015.4602739726026	704.625121709076
2015.4630136986302	704.526866354629
2015.4657534246576	704.367673711409
2015.468493150685	704.197589509492
2015.4712328767123	704.030922279294
2015.4739726027397	703.807379353744
2015.4767123287672	703.565986659191
2015.4794520547946	703.360647935854
2015.482191780822	703.053854698633
2015.4849315068493	702.697484859835
2015.4876712328767	702.38060970265
2015.490410958904	702.233769373149
2015.4931506849316	702.19716875774
2015.495890410959	702.176218025904
2015.4986301369863	702.05918499426
2015.5013698630137	701.977523090553
2015.504109589041	701.900323004989
2015.5068493150684	701.924048718191
2015.509589041096	701.949733015203
2015.5123287671233	701.888473852439
2015.5150684931507	701.655978350909
2015.517808219178	701.352703161984
2015.5205479452054	700.993402439857
2015.5232876712328	700.632330255452
2015.5260273972603	700.488061719185
2015.5287671232877	700.430784341681
2015.531506849315	700.254234393428
2015.5342465753424	700.154616250592
2015.5369863013698	700.180777741616
2015.5397260273974	700.154800404342
2015.5424657534247	700.109240649637
2015.545205479452	700.032294293674
2015.5479452054794	699.924493114394
2015.5506849315068	699.549159592961
2015.5534246575342	699.190746123722
2015.5561643835617	699.203852383183
2015.558904109589	699.220641711976
2015.5616438356165	699.18775447443
2015.5643835616438	699.070428398637
2015.5671232876712	699.019629705244
2015.5698630136985	699.045959671886
2015.572602739726	699.031925795269
2015.5753424657535	698.997362137711
2015.5780821917808	698.833087597795
2015.5808219178082	698.539358310701
2015.5835616438355	698.095436327894
2015.5863013698631	697.427580571847
2015.5890410958905	696.89475869134
2015.5917808219178	696.427159420067
2015.5945205479452	696.100833077932
2015.5972602739726	695.859031707789
2015.6	695.602512852187
2015.6027397260275	695.33497659729
2015.6054794520549	695.067980888811
2015.6082191780822	694.814989977756
2015.6109589041096	694.524669026509
2015.613698630137	694.071601378316
2015.6164383561643	693.348613603034
2015.6191780821919	692.438597501867
2015.6219178082192	691.641169163975
2015.6246575342466	691.020613171696
2015.627397260274	690.501854391319
2015.6301369863013	690.006295959419
2015.6328767123289	689.596984462433
2015.6356164383562	689.305142935304
2015.6383561643836	689.041567189873
2015.641095890411	688.794246445164
2015.6438356164383	688.51918983544
2015.6465753424657	688.20268232406
2015.6493150684933	687.963598187987
2015.6520547945206	687.59851993129
2015.654794520548	687.168196547286
2015.6575342465753	686.714144368103
2015.6602739726027	686.324612785149
2015.66301369863	686.023752968299
2015.6657534246576	685.770616862331
2015.668493150685	685.533678661444
2015.6712328767123	685.2088913065
2015.6739726027397	684.76876069173
2015.676712328767	684.402314792188
2015.6794520547944	684.03457019988
2015.682191780822	683.693304907972
2015.6849315068494	683.222517371401
2015.6876712328767	682.79581913586
2015.690410958904	682.481925730743
2015.6931506849314	682.121776560598
2015.695890410959	681.770924390543
2015.6986301369864	681.230321227458
2015.7013698630137	680.733057905933
2015.704109589041	680.351400615261
2015.7068493150684	679.987274287685
2015.7095890410958	679.660331313833
2015.7123287671234	679.339116124269
2015.7150684931507	678.933367551292
2015.717808219178	678.485636897155
2015.7205479452055	678.040811016522
2015.7232876712328	677.538436028214
2015.7260273972602	676.919912283689
2015.7287671232878	676.366064759298
2015.731506849315	675.954446081902
2015.7342465753425	675.43335270802
2015.7369863013698	674.834818416244
2015.7397260273972	674.120143284916
2015.7424657534248	673.366882979874
2015.7452054794521	672.592224589612
2015.7479452054795	671.784769418511
2015.7506849315068	670.930540897112
2015.7534246575342	670.106966404443
2015.7561643835616	669.321771343864
2015.7589041095891	668.696343649547
2015.7616438356165	668.206616459448
2015.7643835616439	667.843785766282
2015.7671232876712	667.301023728382
2015.7698630136986	666.588887183368
2015.772602739726	665.794814923939
2015.7753424657535	664.970997339106
2015.7780821917809	663.973177466547
2015.7808219178082	662.798651968006
2015.7835616438356	661.63320448741
2015.786301369863	661.151851145229
2015.7890410958903	660.745516573952
2015.7917808219179	660.419219175104
2015.7945205479452	660.205424800381
2015.7972602739726	660.117667367821
2015.8	660.143376008293
2015.8027397260273	660.10617179465
2015.805479452055	660.059427957564
2015.8082191780823	659.977357748449
2015.8109589041096	659.925794895445
2015.813698630137	659.925901233457
2015.8164383561643	659.972534211536
2015.8191780821917	660.0696282447
2015.8219178082193	660.264862086341
2015.8246575342466	660.474473742715
2015.827397260274	660.556348404172
2015.8301369863013	660.571926234544
2015.8328767123287	660.54729721105
2015.835616438356	660.330537248574
2015.8383561643836	660.141277940484
2015.841095890411	660.004489285513
2015.8438356164384	659.95108993702
2015.8465753424657	659.959886208511
2015.849315068493	660.058842246454
2015.8520547945207	660.234450185598
2015.854794520548	660.418600344891
2015.8575342465754	660.542806926934
2015.8602739726027	660.591904637107
2015.86301369863	660.654622689759
2015.8657534246574	660.710255263495
2015.868493150685	660.790951197187
2015.8712328767124	660.901261143957
2015.8739726027397	660.899982391189
2015.876712328767	660.933787491982
2015.8794520547945	661.039788059777
2015.8821917808218	661.150203306681
2015.8849315068494	661.217357836658
2015.8876712328768	661.209740849371
2015.890410958904	661.200365988906
2015.8931506849315	661.303442654454
2015.8958904109588	661.463242493231
2015.8986301369864	661.490608417633
2015.9013698630138	661.419085731132
2015.9041095890411	661.373509012242
2015.9068493150685	661.307746573336
2015.9095890410958	661.246474573493
2015.9123287671232	661.133785188112
2015.9150684931508	661.068081822071
2015.9178082191781	661.099322559349
2015.9205479452055	661.043901193716
2015.9232876712329	660.915258341174
2015.9260273972602	660.806098469107
2015.9287671232876	660.721597525982
2015.9315068493152	660.698907429347
2015.9342465753425	660.713781643816
2015.9369863013699	660.761446137521
2015.9397260273972	660.901978587883
2015.9424657534246	661.15721519556
2015.945205479452	661.367642023927
2015.9479452054795	661.546378168385
2015.9506849315069	661.676613002973
2015.9534246575342	662.025920772781
2015.9561643835616	662.634784416192
2015.958904109589	663.101526047272
2015.9616438356165	663.526572989148
2015.964383561644	663.915850276546
2015.9671232876713	664.29616080181
2015.9698630136986	664.813053401322
2015.972602739726	665.207300506045
2015.9753424657533	665.716231600906
2015.978082191781	666.051054360098
2015.9808219178083	666.413991537095
2015.9835616438356	666.621345992873
2015.986301369863	666.738032109908
2015.9890410958903	666.614628600575
2015.9917808219177	666.43380168706
2015.9945205479453	666.253528919511
2015.9972602739726	666.042885394587
2016.0	665.6607834564
2016.0027322404371	664.691166851091
2016.0054644808743	663.934731494416
2016.0081967213114	663.609251564232
2016.0109289617487	663.508182004765
2016.0136612021859	663.349781328133
2016.016393442623	663.113489539819
2016.01912568306	662.386183158456
2016.0218579234972	661.289629822562
2016.0245901639344	660.529578816982
2016.0273224043715	659.739299924009
2016.0300546448088	659.173330938311
2016.032786885246	658.869708423368
2016.035519125683	658.714206111437
2016.0382513661202	658.605699813297
2016.0409836065573	658.477345569283
2016.0437158469945	658.376740624869
2016.0464480874316	658.32088526197
2016.049180327869	658.292723093939
2016.051912568306	658.309589440548
2016.0546448087432	658.42317181964
2016.0573770491803	658.556345229435
2016.0601092896175	658.722257951196
2016.0628415300546	658.853486153792
2016.0655737704917	658.912737085469
2016.068306010929	658.984961886942
2016.0710382513662	659.08246153579
2016.0737704918033	659.189146875499
2016.0765027322404	659.279007662027
2016.0792349726776	659.398970612678
2016.0819672131147	659.540439547154
2016.0846994535518	659.672065536673
2016.0874316939892	659.779662555004
2016.0901639344263	659.884489207448
2016.0928961748634	659.976483786575
2016.0956284153006	660.075813731675
2016.0983606557377	660.153312024432
2016.1010928961748	660.199784383985
2016.103825136612	660.328067957466
2016.1065573770493	660.480574375345
2016.1092896174864	660.632264617438
2016.1120218579235	660.796605657358
2016.1147540983607	660.979939532426
2016.1174863387978	661.18036788263
2016.120218579235	661.423030479822
2016.122950819672	661.685263259481
2016.1256830601094	662.092863604155
2016.1284153005465	662.364310841498
2016.1311475409836	662.591737678418
2016.1338797814208	662.837310060987
2016.136612021858	663.205935622315
2016.139344262295	663.576735387325
2016.1420765027322	663.916840619778
2016.1448087431695	664.2774427407
2016.1475409836066	664.706837035967
2016.1502732240438	665.085578743537
2016.1530054644809	665.392700648471
2016.155737704918	665.687416383122
2016.1584699453551	665.930885309726
2016.1639344262296	666.204874191272
2016.1666666666667	666.54780443958
2016.1693989071039	666.831164417048
2016.172131147541	667.001517364768
2016.1748633879781	667.22406675302
2016.1775956284152	667.450945800779
2016.1803278688524	667.695611838332
2016.1830601092897	667.927176517628
2016.1857923497269	668.128849904191
2016.188524590164	668.287843714789
2016.191256830601	668.397740046325
2016.1939890710382	668.570324803066
2016.1967213114754	668.81550365307
2016.1994535519125	669.096955864986
2016.2021857923498	669.386089633797
2016.204918032787	669.650698386134
2016.207650273224	669.781290774396
2016.2103825136612	669.959902287536
2016.2131147540983	670.121588159653
2016.2158469945355	670.324594728688
2016.2185792349726	670.665952541513
2016.22131147541	671.056459323127
2016.224043715847	671.315993564323
2016.2267759562842	671.431898632778
2016.2295081967213	671.540705775549
2016.2322404371585	671.674766175704
2016.2349726775956	671.762612993428
2016.2377049180327	671.923477863297
2016.24043715847	672.109402520993
2016.2431693989072	672.250196249748
2016.2459016393443	672.332704375935
2016.2486338797814	672.334726329298
2016.2513661202186	672.401498567999
2016.2540983606557	672.479591847525
2016.2568306010928	672.533794361293
2016.25956284153	672.568511807502
2016.2622950819673	672.704519853983
2016.2650273224044	672.893893247509
2016.2677595628415	673.103587568801
2016.2704918032787	673.289525496527
2016.2732240437158	673.475638808104
2016.275956284153	673.686430283135
2016.27868852459	673.920707298891
2016.2814207650274	674.090323761532
2016.2841530054645	674.200287890518
2016.2868852459017	674.300402143256
2016.2896174863388	674.398667485749
2016.292349726776	674.451259848526
2016.295081967213	674.432939810227
2016.2978142076502	674.458904288047
2016.3005464480875	674.431820746949
2016.3032786885246	674.336172113851
2016.3060109289618	674.241083986729
2016.308743169399	674.109581819964
2016.311475409836	673.911147296311
2016.3142076502731	673.680176304868
2016.3169398907103	673.31996172548
2016.3196721311476	672.878731378021
2016.3224043715848	672.479376802017
2016.3251366120219	672.139774382598
2016.327868852459	671.80936577573
2016.3306010928961	671.600794452267
2016.3333333333333	671.458979486869
2016.3360655737704	671.395943353666
2016.3387978142077	671.262012396581
2016.3415300546449	671.091578695737
2016.344262295082	670.791354111532
2016.3469945355191	670.371518111546
2016.3497267759562	669.965235621062
2016.3524590163934	669.660107927407
2016.3551912568305	669.435568601297
2016.3579234972678	669.199107965968
2016.360655737705	669.003831639303
2016.363387978142	668.899614341363
2016.3661202185792	668.791583116898
2016.3688524590164	668.698045689868
2016.3715846994535	668.548347541672
2016.3743169398906	668.346147462551
2016.377049180328	668.193758648512
2016.379781420765	668.116295247172
2016.3825136612022	668.146482043433
2016.3852459016393	668.143623927524
2016.3879781420765	667.936307059753
2016.3907103825136	667.569507424198
2016.3934426229507	667.332438044908
2016.396174863388	667.219185213944
2016.3989071038252	666.985290057541
2016.4016393442623	666.785879599508
2016.4043715846994	666.610810414773
2016.4071038251366	666.527144514446
2016.4098360655737	666.444910194427
2016.4125683060108	666.264104422104
2016.4153005464482	666.281109283818
2016.4180327868853	666.424932016776
2016.4207650273224	666.531174840329
2016.4234972677596	666.607526958456
2016.4262295081967	666.642725147177
2016.4289617486338	666.68667609873
2016.431693989071	666.691951764007
2016.4344262295083	666.629405202704
2016.4371584699454	666.377275597932
2016.4398907103825	666.158362732191
2016.4426229508197	665.978138959813
2016.4453551912568	665.851085411954
2016.448087431694	665.584926373177
2016.450819672131	665.147874983445
2016.4535519125684	664.782804885774
2016.4562841530055	664.445388413626
2016.4590163934427	664.15983170498
2016.4617486338798	663.902870823574
2016.464480874317	663.532951966061
2016.467213114754	663.28723541725
2016.4699453551912	662.96143822185
2016.4726775956285	662.784331596277
2016.4754098360656	662.46365809324
2016.4781420765028	662.118631796793
2016.48087431694	661.812213696405
2016.483606557377	661.702215175611
2016.4863387978141	661.691274159506
2016.4890710382513	661.675180693251
2016.4918032786886	661.637267856904
2016.4945355191257	661.554864248187
2016.4972677595629	661.513001768241
2016.5	661.611412942586
2016.5027322404371	661.668258031968
2016.5054644808743	661.577840988471
2016.5081967213114	661.457315801797
2016.5109289617487	661.304267869785
2016.5136612021859	661.074675548556
2016.516393442623	660.972095418249
2016.51912568306	661.001118834106
2016.5218579234972	661.052317397985
2016.5245901639344	661.157124662885
2016.5273224043715	661.265000250561
2016.5300546448088	661.370139833861
2016.532786885246	661.426781202669
2016.535519125683	661.493322673799
2016.5382513661202	661.567374461478
2016.5409836065573	661.613016741495
2016.5437158469945	661.617178104043
2016.5464480874316	661.562468770647
2016.549180327869	661.463726432773
2016.551912568306	661.342601782661
2016.5546448087432	661.183262904922
2016.5573770491803	661.073490661207
2016.5601092896175	661.032063166571
2016.5628415300546	661.060317285567
2016.5655737704917	661.118419113226
2016.568306010929	661.151609171125
2016.5710382513662	661.119480212637
2016.5737704918033	661.064588042113
2016.5765027322404	661.03397491385
2016.5792349726776	660.994957841026
2016.5819672131147	660.887013050825
2016.5846994535518	660.775931005097
2016.5874316939892	660.679731028931
2016.5901639344263	660.566078440301
2016.5928961748634	660.442464266825
2016.5956284153006	660.326345191316
2016.5983606557377	660.181240810638
2016.6010928961748	660.021594451132
2016.603825136612	659.876912211811
2016.6065573770493	659.756233896129
2016.6092896174864	659.668058607784
2016.6120218579235	659.54932049355
2016.6147540983607	659.489820329014
2016.6174863387978	659.477013531806
2016.620218579235	659.464356693285
2016.622950819672	659.494985511173
2016.6256830601094	659.489345820849
2016.6284153005465	659.446229471285
2016.6311475409836	659.346953886589
2016.6338797814208	659.214461050897
2016.636612021858	659.140936043839
2016.639344262295	659.081937183265
2016.6420765027322	658.978434523902
2016.6448087431695	658.867465128167
2016.6475409836066	658.669926318068
2016.6502732240438	658.426819000145
2016.6530054644809	658.181736254522
2016.655737704918	657.841531993408
2016.6584699453551	657.500609950621
2016.6612021857923	657.212784793476
2016.6639344262296	657.087629221395
2016.6666666666667	657.060245025237
2016.6693989071039	657.081783503083
2016.672131147541	657.140948520284
2016.6748633879781	657.113524951267
2016.6775956284152	656.943199043414
2016.6803278688524	656.803644712705
2016.6830601092897	656.660853860124
2016.6857923497269	656.531532151534
2016.688524590164	656.332608825767
2016.691256830601	656.089262287241
2016.6939890710382	655.873151774596
2016.6967213114754	655.750977971899
2016.6994535519125	655.655640021353
2016.7021857923498	655.537931022932
2016.704918032787	655.462203354831
2016.707650273224	655.367131980218
2016.7103825136612	655.178762760752
2016.7131147540983	654.95978668807
2016.7158469945355	654.832412545083
2016.7185792349726	654.863373916598
2016.72131147541	654.897936406209
2016.724043715847	654.886672325901
2016.7267759562842	654.929489479746
2016.7295081967213	654.92960620157
2016.7322404371585	654.95882114036
2016.7349726775956	654.970721372942
2016.7377049180327	654.982447331647
2016.74043715847	655.043692049037
2016.7431693989072	655.051091269765
2016.7459016393443	655.071237209853
2016.7486338797814	655.149558885042
2016.7513661202186	655.31499521894
2016.7540983606557	655.510762463443
2016.7568306010928	655.70718020257
2016.75956284153	655.89273656517
2016.7622950819673	656.028157089843
2016.7650273224044	656.095716014873
2016.7677595628415	656.104788330271
2016.7704918032787	656.034226201355
2016.7732240437158	656.041132902172
2016.775956284153	656.071062285381
2016.77868852459	655.985462717005
2016.7814207650274	655.876699032099
2016.7841530054645	655.728102783374
2016.7868852459017	655.548867854086
2016.7896174863388	655.368922730973
2016.792349726776	655.338231303446
2016.795081967213	655.376726642267
2016.7978142076502	655.414889693885
2016.8005464480875	655.474694324183
2016.8032786885246	655.508462082012
2016.8060109289618	655.523098894981
2016.808743169399	655.568367240432
2016.811475409836	655.585478167534
2016.8142076502731	655.625082605741
2016.8169398907103	655.633304174497
2016.8196721311476	655.619218194423
2016.8224043715848	655.594135872379
2016.8251366120219	655.574535952688
2016.827868852459	655.595444034187
2016.8306010928961	655.653292747056
2016.8333333333333	655.691699641121
2016.8360655737704	655.716630527167
2016.8387978142077	655.764343330881
2016.8415300546449	655.793386481345
2016.844262295082	655.785720345548
2016.8469945355191	655.762551349231
2016.8497267759562	655.814216746216
2016.8524590163934	655.957939054631
2016.8551912568305	656.157757696966
2016.8579234972678	656.38445629997
2016.860655737705	656.562129881022
2016.863387978142	656.825496890572
2016.8661202185792	657.208665902195
2016.8688524590164	657.583264981399
2016.8715846994535	657.911114163521
2016.8743169398906	658.208310450114
2016.877049180328	658.439640037093
2016.879781420765	658.669565835843
2016.8825136612022	658.813968763088
2016.8852459016393	658.916743727251
2016.8879781420765	659.062971562186
2016.8907103825136	659.293130881541
2016.8934426229507	659.652778882625
2016.896174863388	660.186059517413
2016.8989071038252	660.679718001119
2016.9016393442623	661.10652847784
2016.9043715846994	661.449177288384
2016.9071038251366	661.687974866051
2016.9098360655737	661.862376108235
2016.9125683060108	661.968973687814
2016.9153005464482	662.091842890409
2016.9180327868853	662.231400782415
2016.9207650273224	662.349129280482
2016.9234972677596	662.67563412403
2016.9262295081967	662.964774935972
2016.9289617486338	663.102249044334
2016.931693989071	663.208606568339
2016.9344262295083	663.355972136042
2016.9371584699454	663.624193983113
2016.9398907103825	663.9074703857
2016.9426229508197	664.211622958764
2016.9453551912568	664.312014108138
2016.948087431694	664.359572560444
2016.950819672131	664.567242187575
2016.9535519125684	664.902988170299
2016.9562841530055	665.308168098788
2016.9590163934427	665.799191634796
2016.9617486338798	666.20588720432
2016.964480874317	666.645151477503
2016.967213114754	667.174658482844
2016.9699453551912	667.932036520546
2016.9726775956285	668.737668201505
2016.9754098360656	669.574309699658
2016.9781420765028	670.437128024792
2016.98087431694	671.29107617083
2016.983606557377	672.241299328677
2016.9863387978141	673.090683363713
2016.9890710382513	673.686983666088
2016.9918032786886	674.068011140274
2016.9945355191257	674.315488915747
2016.9972677595629	674.572325602337
2017.0	674.768687573518
2017.0027397260274	674.928279019826
2017.0054794520547	675.069264291831
2017.0082191780823	675.192708599774
2017.0109589041097	675.338920238128
2017.013698630137	675.465222335532
2017.0164383561644	675.624103310955
2017.0191780821917	675.722577097069
2017.021917808219	675.833954616231
2017.0246575342467	676.125214360119
2017.027397260274	676.557661776647
2017.0301369863014	676.992607734924
2017.0328767123287	677.395791241704
2017.035616438356	677.836690180153
2017.0383561643835	678.3419494691
2017.041095890411	678.82428604169
2017.0438356164384	679.307663108159
2017.0465753424658	679.752643489379
2017.0493150684931	680.217579533135
2017.0520547945205	680.765133538977
2017.054794520548	681.333900845882
2017.0575342465754	681.914433234311
2017.0602739726028	682.693576282703
2017.0630136986301	683.451558465824
2017.0657534246575	684.104757244435
2017.0684931506848	684.502390115729
2017.0712328767124	684.93004227506
2017.0739726027398	685.414136540401
2017.0767123287671	685.801528043766
2017.0794520547945	686.239211574247
2017.0821917808219	686.728332673957
2017.0849315068492	687.142394957098
2017.0876712328768	687.432531266949
2017.0904109589042	687.720299665072
2017.0931506849315	688.141305979538
2017.0958904109589	688.588934560321
2017.0986301369862	688.913885426245
2017.1013698630136	689.075740358458
2017.1041095890412	689.190588530871
2017.1068493150685	689.250048068785
2017.109589041096	689.135209327808
2017.1123287671232	688.942341880305
2017.1150684931506	688.71633104224
2017.1178082191782	688.482997360544
2017.1205479452055	688.276968879845
2017.123287671233	688.141560484771
2017.1260273972603	688.13411536551
2017.1287671232876	688.126395047956
2017.131506849315	688.067202942197
2017.1342465753426	687.979798448077
2017.13698630137	687.898632497008
2017.1397260273973	687.86564394471
2017.1424657534246	687.916893291365
2017.145205479452	688.073626933582
2017.1479452054793	688.295777857163
2017.150684931507	688.344241409092
2017.1534246575343	688.386383459165
2017.1561643835616	688.435323385098
2017.158904109589	688.420744131251
2017.1616438356164	688.339274171764
2017.164383561644	688.269113995422
2017.1671232876713	688.308545829783
2017.1698630136987	688.51063401919
2017.172602739726	688.72233835944
2017.1753424657534	688.956200695931
2017.1780821917807	689.397927477425
2017.1808219178083	689.960256087614
2017.1835616438357	690.671651731856
2017.186301369863	691.339220997399
2017.1890410958904	691.757525547481
2017.1917808219177	692.041079975475
2017.194520547945	692.362719934812
2017.1972602739727	692.701374195541
2017.2	692.910497630405
2017.2027397260274	693.006585260036
2017.2054794520548	693.117518271668
2017.2082191780821	693.195027137455
2017.2109589041097	693.34993836198
2017.213698630137	693.574370545695
2017.2164383561644	693.904790596328
2017.2191780821918	694.108689244202
2017.2219178082191	694.441680708946
2017.2246575342465	694.878260654167
2017.227397260274	695.255615436254
2017.2301369863014	695.446106587179
2017.2328767123288	695.615229601242
2017.2356164383561	695.781946410683
2017.2383561643835	696.045244102164
2017.2410958904109	696.552206023217
2017.2438356164384	696.970611917751
2017.2465753424658	697.258778302674
2017.2493150684932	697.279881114987
2017.2520547945205	697.174188202938
2017.2547945205479	697.125987326959
2017.2575342465752	697.245080327424
2017.2602739726028	697.510637263254
2017.2630136986302	697.710276829142
2017.2657534246575	697.880759248561
2017.268493150685	698.035974712704
2017.2712328767122	698.176956035347
2017.2739726027398	698.314188216472
2017.2767123287672	698.469414256198
2017.2794520547945	698.627156138816
2017.282191780822	698.864938932054
2017.2849315068493	699.162664275966
2017.2876712328766	699.354764368256
2017.2904109589042	699.542620716512
2017.2931506849316	699.76464722744
2017.295890410959	700.079121714903
2017.2986301369863	700.323541994456
2017.3013698630136	700.51564154048
2017.304109589041	700.703854819124
2017.3068493150686	700.919474249809
2017.309589041096	701.236519924257
2017.3123287671233	701.554602898541
2017.3150684931506	701.917275165615
2017.317808219178	702.227680303285
2017.3205479452056	702.486989643678
2017.323287671233	702.745481680623
2017.3260273972603	703.134317059181
2017.3287671232877	703.581132527717
2017.331506849315	704.057623632694
2017.3342465753424	704.446077347959
2017.33698630137	704.782067887592
2017.3397260273973	705.053373360026
2017.3424657534247	705.355649570672
2017.345205479452	705.585234871101
2017.3479452054794	705.714215373138
2017.3506849315067	705.756698395721
2017.3534246575343	705.812890909409
2017.3561643835617	705.901546963438
2017.358904109589	705.949131408691
2017.3616438356164	706.054291032199
2017.3643835616438	706.159276551484
2017.3671232876711	706.27031527515
2017.3698630136987	706.397923747504
2017.372602739726	706.501180837642
2017.3753424657534	706.6067452271
2017.3780821917808	706.688107122172
2017.3808219178081	706.777790626665
2017.3835616438357	706.831683990558
2017.386301369863	706.865598744423
2017.3890410958904	706.829957511216
2017.3917808219178	706.821102094596
2017.3945205479451	706.808464080393
2017.3972602739725	706.862976758642
2017.4	706.905096298321
2017.4027397260274	707.024606480886
2017.4054794520548	707.126412189919
2017.4082191780822	707.242917813034
2017.4109589041095	707.350333187931
2017.4136986301369
2017.4164383561645
2017.4191780821918
2017.4219178082192
2017.4246575342465
2017.427397260274
2017.4301369863015
2017.4328767123288
2017.4356164383562
2017.4383561643835
2017.441095890411
2017.4438356164383
2017.4465753424658
2017.4493150684932
2017.4520547945206
2017.454794520548
2017.4575342465753	707.303053049355
2017.4602739726026	707.238086436075
2017.4630136986302	707.007955671779
2017.4657534246576	706.677189825306
2017.468493150685	706.379033282733
2017.4712328767123	706.095515543211
2017.4739726027397	705.776552592324
2017.4767123287672	705.431851134675
2017.4794520547946	705.198837958437
2017.482191780822	705.122954623464
2017.4849315068493	705.159114546203
2017.4876712328767	705.210635556303
2017.490410958904	705.265605575529
2017.4931506849316	705.344374121831
2017.495890410959	705.381623428877
2017.4986301369863	705.385126895719
2017.5013698630137	705.458223117825
2017.504109589041	705.531445307533
2017.5068493150684	705.550274927615
2017.509589041096	705.582581602788
2017.5123287671233	705.635312833212
2017.5150684931507	705.690655373019
2017.517808219178	705.658122774953
2017.5205479452054	705.492051484979
2017.5232876712328	705.318718674268
2017.5260273972603	705.243092767933
2017.5287671232877	705.125922621922
2017.531506849315	705.041932180571
2017.5342465753424	704.968691566817
2017.5369863013698	704.866276924371
2017.5397260273974	704.742294274016
2017.5424657534247	704.600430535876
2017.545205479452	704.325581243522
2017.5479452054794	704.001161955613
2017.5506849315068	703.726010255748
2017.5534246575342	703.444694878629
2017.5561643835617	703.191949899185
2017.558904109589	702.950552176146
2017.5616438356165	702.818788648599
2017.5643835616438	702.732587675508
2017.5671232876712	702.69649788733
2017.5698630136985	702.769438723011
2017.572602739726	702.802040494089
2017.5753424657535	702.838017111206
2017.5780821917808	702.8583365642
2017.5808219178082	702.906975346623
2017.5835616438355	702.941392970976
2017.5863013698631	702.890218694068
2017.5890410958905	702.831198348454
2017.5917808219178	702.840094915566
2017.5945205479452	702.955990545299
2017.5972602739726	703.254046596528
2017.6	703.522727421217
[truncated: 331 more rows]
