# Supplementary material for: The influence of subglacial lake discharge on Thwaites Glacier ice-shelf melting and grounding-line retreat
Source: Nat Commun. 2025 Mar 6;16:2272. doi: 10.1038/s41467-025-57417-1 (PMC11885594; doi:10.1038/s41467-025-57417-1)
Supplement: Supplementary file 4 — Source Data 2 [file 41467_2025_57417_MOESM4_ESM.zip › SourceData/SI_melt_components_TWITgl.csv]

Name	dates_decimal	basal_melt_anomalies_cumulative	basal_melt_anomalies_cumulative_unc	elevation_change_anomalies	elevation_change_anomalies_unc	smb_anomalies	firn_anomalies
TWITgl	2011.2	-4.568892672364632	8.387586465186045	0.4547296873539858	0.9056353263380893	-0.0019321644295255827	-0.040262965136071874
TWITgl	2011.284932	-3.014322981545697	8.257050896874329	0.2536267439783957	0.8915534386119415	-0.0430447786806271	-0.08927233660798058
TWITgl	2011.367123	-3.0867440074369403	6.880752281049087	0.26271530796119225	0.7429403057757229	-0.07139831902654675	-0.11391375257946827
TWITgl	2011.452055	-2.6593579957969107	5.720379970572888	0.24863122216532751	0.6176330162714901	-0.057958908172221935	-0.11228580532180148
TWITgl	2011.534247	-1.079844857500361	5.67885597604996	0.1233818979932858	0.6131513155517959	0.016455570187261653	-0.06231167543982568
TWITgl	2011.619178	-1.2818233498229405	6.2656944550970755	0.19568983116123861	0.6765170654343594	0.06599744571112919	0.03273465991556253
TWITgl	2011.70411	-0.40246081790556953	6.655925931678267	0.13916263190460676	0.7186485791415799	0.12660980031952992	0.1382392571170608
TWITgl	2011.786301	-0.5811085000274554	6.793457702286763	0.17631690070014316	0.7334978917318886	0.12102139078267188	0.16481966125381203
TWITgl	2011.871233	1.1449037802042037	6.442769709527331	-0.017002667495989554	0.695638491215292	0.11794757182216982	0.16863514042528582
TWITgl	2011.953425	1.922076559196543	6.4560214903481095	-0.12855512343584974	0.6970861417722142	0.06774248086084408	0.10468192528072061
TWITgl	2012.038251	1.2292414676803514	6.171081610400572	-0.07884580032238375	0.6663179121647153	0.02294746121493189	0.04417429122712142
TWITgl	2012.122951	0.9730320709558482	5.5094584824660355	-0.06881452689734346	0.5948746420217007	-0.0027136007650590804	-0.0015493788398897729
TWITgl	2012.202186	0.293906316600256	5.29073406246619	0.0025837818421255987	0.5712610383606014	0.015441673756494802	-0.015572820100509574
TWITgl	2012.286885	0.1499467306483142	5.110851007901721	0.024118193184556103	0.55184214899723	0.05506275329651038	0.021337504420192013
TWITgl	2012.368852	-0.9568134386610039	5.145971545870814	0.15144761969371423	0.5556357989111625	0.07512953604307777	0.06745832937334821
TWITgl	2012.453552	-1.0678134163246709	5.10992596795599	0.17016111573159975	0.5517436365666349	0.06759881720726366	0.09310893167154492
TWITgl	2012.535519	-2.122362311644813	5.114970869189584	0.2789236334191435	0.5522894889471933	0.028534505662584534	0.07951184276644911
TWITgl	2012.620219	-2.9556913085199534	5.144859215596826	0.3487922161010296	0.5555179794202234	0.006305624343742898	0.04442775730933542
TWITgl	2012.704918	-3.6436221894520893	4.9150582502303415	0.387502797179308	0.5306989885521628	-0.0252013689460418	0.02918421898281541
TWITgl	2012.786885	-2.278821745586744	4.9562558957452145	0.19496667472178064	0.535139553748052	-0.061631685203078615	0.0033129202635862193
TWITgl	2012.871585	-1.2173849495933382	5.175443522621877	0.04605533638774173	0.5588079845698743	-0.10334353705710629	-0.03393970839206838
TWITgl	2012.953552	0.17815279952231045	5.207719900381403	-0.12665551675681086	0.5622900148490393	-0.15107667313577217	-0.09669858115131907
TWITgl	2013.038356	4.945554132357993	5.070224815310887	-0.647020197797642	0.5474370638723981	-0.15332039881056952	-0.17186929858295646
TWITgl	2013.123288	8.676941184214286	4.867899884683603	-1.0507280413237274	0.5255926907726876	-0.09409962122897207	-0.15053649021417878
TWITgl	2013.2	11.403309500803026	4.782651825156977	-1.341183717449427	0.516391983093719	-0.021073575752691635	-0.10341362764076478
TWITgl	2013.284932	9.97755473363531	4.5976196378250656	-1.1743171052792944	0.4964201746558348	0.02776189387103758	-0.03991932902484607
TWITgl	2013.367123	9.248910324042333	4.212486661116604	-1.0853941504692732	0.45483520795506593	-0.014575204827701995	-0.04835555198162838
TWITgl	2013.452055	8.342686796564902	4.018407920263636	-0.979971636762646	0.43387984037305316	-0.03821082982994884	-0.08531474856587318
TWITgl	2013.534247	5.561300552904777	4.0350911843550685	-0.6840482952164864	0.4356889964661572	-0.04557338280795895	-0.10599316029950238
TWITgl	2013.619178	4.975967642704959	4.288954083166452	-0.6315561563476154	0.46309750121938004	-0.03031057897359744	-0.09594599917435298
TWITgl	2013.70411	6.2173279897567095	4.4512614515870625	-0.7854464305590002	0.48061398210091955	-0.022441729776664386	-0.05783672069604728
TWITgl	2013.786301	10.239771148778416	4.719828557270867	-1.2526754064953582	0.5096026340653083	-0.05770099784658241	-0.05709995805235158
TWITgl	2013.871233	13.283085828810783	4.740078068154461	-1.6326115931004632	0.5117737812571606	-0.11672199827986439	-0.10158698347646558
TWITgl	2013.953425	16.261924468360583	4.68532383999828	-2.019566647563546	0.5058603330197825	-0.19134901673714116	-0.18789342702176587
TWITgl	2014.038356	19.87726031196523	4.610799731543451	-2.4734184880502004	0.4978133916099442	-0.2676701958371991	-0.2794060332768882
TWITgl	2014.123288	21.942059401027368	4.342555826991142	-2.73775831533753	0.46884044037571526	-0.3359464500627184	-0.370919968423225
TWITgl	2014.2	22.53243616532624	4.20303284295219	-2.8177311256765547	0.45378148573642885	-0.3455705675410518	-0.414806507657409
TWITgl	2014.284932	22.66720687272682	3.9615308368934237	-2.824818807166522	0.4277136724843037	-0.33756344977333214	-0.4077611916293172
TWITgl	2014.367123	23.241837911732226	3.9261476648001405	-2.852525310073447	0.4239021616696632	-0.272775907909591	-0.33307519108732475
TWITgl	2014.452055	24.136914520537207	4.013139836560734	-2.8959240062364637	0.43329223709340875	-0.2427623038641532	-0.2796974097814551
TWITgl	2014.534247	23.433385838795868	4.043078489742852	-2.7570773590115802	0.43651665435373904	-0.18380820037503828	-0.24367471985046008
TWITgl	2014.619178	22.57598629033573	4.342457648874551	-2.6213496205567126	0.46885291290760805	-0.13955641843512157	-0.18608410408759646
TWITgl	2014.70411	21.493853192882764	4.4124812553921755	-2.480544994483937	0.47641452168675424	-0.07518362581921828	-0.12450989968123678
TWITgl	2014.786301	20.575492002960345	4.450379945908589	-2.377879166833484	0.48049903576343356	-0.06545616738794457	-0.059850579082066875
TWITgl	2014.871233	20.626478016563055	4.455994438109289	-2.3991316545040333	0.4811064875114982	-0.10355810989509849	-0.09245513667529878
TWITgl	2014.953425	19.20575352047472	4.632260955672643	-2.2744099567390608	0.5001461859947317	-0.16536387777437586	-0.14429754069854048
TWITgl	2015.038356	20.367652666799927	5.004934502955918	-2.4349637488816858	0.5403937242189891	-0.19137265846266036	-0.22183237811175116
TWITgl	2015.123288	21.283791269095868	4.837366091687427	-2.5567246063110574	0.5222995337942486	-0.19926081653547761	-0.2741205541881835
TWITgl	2015.2	21.785193187168296	4.797881851407236	-2.6196980792589866	0.5180396980297647	-0.19657386775464958	-0.28350286244937906
TWITgl	2015.284932	21.045075394434818	4.734793253173848	-2.538167596224091	0.5112371834103979	-0.1866669582835122	-0.25733750582692416
TWITgl	2015.367123	18.586573817193088	4.880206147720896	-2.2670031739942784	0.5269425986025139	-0.17878786473468794	-0.22136774047692537
TWITgl	2015.452055	15.962987186018843	4.90687706316444	-1.977603568802206	0.5298225310206305	-0.1664113924742179	-0.1971870636313301
TWITgl	2015.534247	13.412570296721864	4.8425213887444265	-1.6992236832072551	0.5228743815281888	-0.1918954574418927	-0.21208568542163847
TWITgl	2015.619178	12.261177351621074	5.041887352410171	-1.5750762451687765	0.5444030269447512	-0.2206293073143389	-0.2375913631892077
TWITgl	2015.70411	11.953269696102659	5.42468975162765	-1.54898823114995	0.5857375452169105	-0.24196862874252648	-0.24192028761250478
TWITgl	2015.786301	12.409744691268077	5.669946707367247	-1.6095589195841238	0.6122179774911335	-0.24555271719861502	-0.2330127924831053
TWITgl	2015.871233	12.468747849215013	6.100947408081021	-1.6324609441079811	0.6587538139989891	-0.2511419358065707	-0.21461190558083068
TWITgl	2015.953425	12.743278020394694	6.730201653520959	-1.6864008904645087	0.7266965450402135	-0.2711858499999555	-0.22882681394435056
TWITgl	2016.038251	12.469113388529447	7.194977721134311	-1.6805077486474924	0.7768815395143344	-0.30770503128094195	-0.26727323093299976
TWITgl	2016.122951	11.573459893942124	7.0152329703881025	-1.591380100732214	0.7574551217367622	-0.34892630858036255	-0.32292464814053345
TWITgl	2016.202186	10.726908581668116	6.701022664226682	-1.4807173824757622	0.7234991647004565	-0.3848139750364877	-0.3722789079264797
TWITgl	2016.286885	9.37047995899952	6.5071430127827465	-1.2882225187634173	0.7025460934478691	-0.3525001324119929	-0.3637263946292254
TWITgl	2016.368852	9.680717705580474	6.123838319922074	-1.254098754644836	0.6611550713473506	-0.26151867371035653	-0.2589835759567072
TWITgl	2016.453552	10.428904761150621	5.6749461272629675	-1.2478960464030653	0.6126832502839357	-0.15493097830308783	-0.12584998371774236
TWITgl	2016.535519	10.405045394815598	5.392229763575185	-1.1517389749815459	0.5821537565256617	-0.08058631223000279	-0.015603309857315076
TWITgl	2016.620219	9.726126451902593	5.448657661696143	-1.0052392325087394	0.5882652443841986	-0.03684375786101985	0.04911090942413353
TWITgl	2016.704918	9.306161329563015	5.405699131899568	-0.9213050863776352	0.5836498563749373	0.012639331249045474	0.10674207110782542
TWITgl	2016.786885	10.667582286876865	5.70999635470271	-1.0639183251476751	0.6165192880193363	0.03036866183917603	0.1564176154747881
TWITgl	2016.871585	12.28813532676028	5.934119743834521	-1.2564899825726723	0.6407211116849395	0.0044624892911041434	0.1514507494314697
TWITgl	2016.953552	13.196019589551373	6.086430003590628	-1.3830088709032358	0.6571710620629898	-0.04642794463931304	0.09396052710114162
TWITgl	2017.038356	13.591215666827571	6.271019639936541	-1.4637354168006587	0.6771051891687963	-0.09032445395261353	0.011778824937070026
TWITgl	2017.123288	13.761043666957658	6.343438810948921	-1.5197102537819764	0.6849247805333935	-0.09429502653345702	-0.050224273078190475
TWITgl	2017.2	13.477488848469772	6.539486201463693	-1.5168273036378535	0.7060989843169688	-0.08131604824998927	-0.054044443561098075
TWITgl	2017.284932	10.434532483245134	6.330288708423293	-1.1976636038132213	0.683517969857356	-0.07067988148671635	-0.06099907647091498
TWITgl	2017.367123	7.156003410318155	6.055202150990394	-0.8433794188366335	0.6538195825100164	-0.07100961983658748	-0.06622429171732097
TWITgl	2017.452055	3.9975804657235634	5.670733247964479	-0.5050418877563845	0.6123054569036611	-0.06403374263045455	-0.07054455952041798
TWITgl	2017.534247	3.2957810665334666	5.238073069116363	-0.43417154195697705	0.5655878809494725	-0.05562814456450042	-0.048394841466976375
TWITgl	2017.619178	2.4225194887858152	5.11641829997404	-0.3478437499266374	0.552451343501111	-0.07242711209302505	-0.050907977491285575
TWITgl	2017.70411	2.043570420960458	4.9690273970637415	-0.3217590613351894	0.5365340223324727	-0.09884384959618266	-0.06834230683696828
TWITgl	2017.786301	1.661054914371677	4.976597866038655	-0.3172809628685732	0.5373373334767895	-0.11790226068327993	-0.08534579133379518
TWITgl	2017.871233	3.9600727839263143	6.275426961372515	-0.6198064782744359	0.6775742704442899	-0.14909309065610044	-0.10557752544867768
TWITgl	2017.953425	5.642724530238931	6.812269640106422	-0.8677272704446622	0.735534372954819	-0.19579370677842411	-0.1453153415429977
TWITgl	2018.038356	5.603771107318896	7.106410567172621	-0.934650876859717	0.7672928796883519	-0.2822535768596784	-0.24487246117638728
TWITgl	2018.123288	3.188009084804716	7.934660506587975	-0.744959186015271	0.8567248775072726	-0.3540744979325096	-0.34620818962337707
TWITgl	2018.2	0.18895792443617765	8.137720801933334	-0.481151677084279	0.8786526988315642	-0.4149025994812878	-0.4316174642538027
TWITgl	2018.284932	-1.5002619087544504	8.18093522861751	-0.336301236777353	0.8833327880128385	-0.4415525816718717	-0.4771771127375577
TWITgl	2018.367123	-5.438469926324626	6.970145560568557	0.07258025075202146	0.7526016864617397	-0.4669324480166428	-0.49818354607015697
TWITgl	2018.452055	-8.601002857236804	6.582875009957301	0.4200354980280062	0.7107906983858504	-0.44895191399788076	-0.4781001632528495
TWITgl	2018.534247	-11.141984669307732	6.290695541622334	0.7210147432811406	0.679237182080728	-0.444616811019273	-0.45261621030102117
TWITgl	2018.619178	-10.45314169700298	5.743840347636437	0.6854940903232342	0.6201871105613223	-0.4277954579541498	-0.4363662616643831
TWITgl	2018.70411	-9.091416896252372	5.802853525465368	0.5677435314426674	0.6265586995144055	-0.36384077031878775	-0.4012778045517329
TWITgl	2018.786301	-6.25597505052663	6.158614896027736	0.2679371956671449	0.6649620254473502	-0.3180427772507112	-0.33083809562535726
TWITgl	2018.871233	-3.146627940456045	7.276118165422449	-0.0704295010830498	0.7856258243431635	-0.30355452060764304	-0.2826747112761871
TWITgl	2018.953425	0.08583689842374387	8.041793027617254	-0.42809245254621187	0.8683024814099969	-0.3793271493028607	-0.3099144421989385
TWITgl	2019.038356	1.372505124824408	9.051179120169754	-0.5824081060885934	0.9772990480457193	-0.4289227416321193	-0.4161796845345344
TWITgl	2019.123288	3.2481459676253026	9.407086060667934	-0.8099016247078178	1.0157313584738108	-0.42341652239294386	-0.4526178882164101
TWITgl	2019.2	3.629031632498809	9.685134864079703	-0.8438215975143422	1.045734854974343	-0.39316276802537725	-0.44990500317567567
TWITgl	2019.284932	2.269816096891478	9.691997516889995	-0.638753819761042	1.046455998736909	-0.3869885879293849	-0.4157067019300597
TWITgl	2019.367123	-1.8199503035020825	8.475482904474989	-0.09347524671274121	0.9150235190124638	-0.34157279733055795	-0.428378206238966
TWITgl	2019.452055	-4.80012997474515	7.397091725722897	0.35290723304445104	0.7985533985021727	-0.2234625477805449	-0.2835034599361604
TWITgl	2019.534247	-5.341395288386356	6.367058984592042	0.5391080959162048	0.6873305031343174	-0.03823852255842467	-0.10853906376537788
TWITgl	2019.619178	-3.6430552835505816	6.482102439386693	0.47551077514837414	0.699750541184814	0.11579894309677394	0.11123512659920183
TWITgl	2019.70411	-3.52972334679231	6.658444616295396	0.5398846179368416	0.718804063311373	0.18971402949087493	0.2347138193634048
TWITgl	2019.786301	-2.5315986663215826	6.301889117594035	0.4636694319973479	0.6803284073341108	0.1957658400628137	0.2879104982652705
TWITgl	2019.871233	-0.17403451884509824	6.505393853233474	0.19279582893339753	0.702377093881795	0.14386846809451234	0.23790796911362388
TWITgl	2019.953425	2.02327859843572	6.948628053843369	-0.08557479617242247	0.7502646245886927	0.07831620941371102	0.1435777561647285
TWITgl	2020.038251	1.9690307158541858	7.775858800390457	-0.12847204917268706	0.8395904010685951	0.05018354699379303	0.07126727922918431
TWITgl	2020.122951	-0.9271954124088371	7.588093743395275	0.15647327309515113	0.8193148362834892	0.043933125325697944	0.021124663849672612
TWITgl	2020.202186	-1.9796078626823448	7.307816048381629	0.28950795925175055	0.7890311075318146	0.07046057475490423	0.0009177628770425245
TWITgl	2020.286885	-2.2512794589058993	7.364871352139312	0.38249512136543673	0.7951563845079977	0.12774836673371207	0.002726250439003028
TWITgl	2020.368852	1.1268560229160718	7.3266135609909115	0.10913259849612056	0.7910122636014022	0.23336437781904096	0.061567599799839015
TWITgl	2020.453552	1.6216146503810362	7.278268719998658	0.15045830568480045	0.7857925846484649	0.40895702104274567	0.2242685365547354
TWITgl	2020.535519	3.0591410658146927	6.542762636420171	0.08314172427572697	0.7063739017025409	0.509342289872916	0.4036066881520906
TWITgl	2020.620219	3.727296796695858	6.488493320130932	0.07897074471172061	0.7005153811273994	0.554165092508906	0.5144149765716113
TWITgl	2020.704918	6.711347745275459	6.830269987593741	-0.2150450657217955	0.7374448936829925	0.5300144284099098	0.5197852045849604
TWITgl	2020.786885	8.524231070956974	6.8350668874065805	-0.4277993079345156	0.7379978897253183	0.502570383710042	0.4896704864927736
TWITgl	2020.871585	7.5349246284396365	7.125251647873687	-0.377651650283657	0.7693334436912818	0.474561944623198	0.44336933608466716
TWITgl	2020.953552	9.36942610529535	7.2578396925839055	-0.6416411416160239	0.7836472858676738	0.4309175054647344	0.3910494696571158
TWITgl	2021.038356	10.828491963960314	7.462767193782865	-0.8708018267836181	0.8057713125502868	0.3868205583009604	0.3148051717516218
TWITgl	2021.123288	14.934690851485911	7.345016706314727	-1.3821678291115695	0.7930545825052545	0.33570000737834804	0.19795805645822678
