# Supplementary material for: The influence of subglacial lake discharge on Thwaites Glacier ice-shelf melting and grounding-line retreat
Source: Nat Commun. 2025 Mar 6;16:2272. doi: 10.1038/s41467-025-57417-1 (PMC11885594; doi:10.1038/s41467-025-57417-1)
Supplement: Supplementary file 4 — Source Data 2 [file 41467_2025_57417_MOESM4_ESM.zip › SourceData/SI_melt_components_Thwaites.csv]

Name	dates_decimal	basal_melt_anomalies_cumulative	basal_melt_anomalies_cumulative_unc	elevation_change_anomalies	elevation_change_anomalies_unc	smb_anomalies	firn_anomalies
Thwaites	2011.2	2.457944310583535	3.0329206042304016	-0.29030440419107767	0.32742115186806564	0.021192483415208487	-0.034823547407099795
Thwaites	2011.284932	2.522383183340617	3.0247713233368416	-0.32393504258021205	0.32656528481447816	-0.013746821307557971	-0.07178878574815019
Thwaites	2011.367123	1.9837486340065011	3.0246937280289212	-0.2597212823445382	0.3265579477501964	-0.0373945755683661	-0.0898842359926324
Thwaites	2011.452055	1.3992830929993403	3.0254056584265574	-0.16595942409804776	0.32662343782613923	-0.025179816268069637	-0.0852458293771735
Thwaites	2011.534247	2.1400066449227046	3.025500317649647	-0.20692245481171972	0.3266367848475059	0.0434977709837898	-0.039584313594004196
Thwaites	2011.619178	1.0943254335794927	3.0412254580412856	-0.054520371094933406	0.32833499847922665	0.09245275287973544	0.051722448185318806
Thwaites	2011.70411	0.5802520040708563	3.0555661259577924	0.028642542843526297	0.32987447304746653	0.13219622347395077	0.137109989759304
Thwaites	2011.786301	0.31139207417672554	3.0650816218252843	0.06659595785800526	0.3308997608326783	0.10972661856488582	0.1489858838172104
Thwaites	2011.871233	0.40244267904836484	3.0660388306220363	0.04299839260424626	0.33102079418093683	0.08561058707463184	0.13379163225365753
Thwaites	2011.953425	0.3993468920841097	3.060227768689736	0.013905598654631535	0.33041182625197824	0.0392112331822378	0.0737313521701836
Thwaites	2012.038251	-1.5803038388154877	3.053181980779186	0.20326689956027844	0.3296481315665983	-0.001087281660104566	0.0187667480239799
Thwaites	2012.122951	-1.2482803490480354	3.038054909856307	0.15478898810499775	0.3280088248731971	-0.02022928414586036	-0.0187078762610165
Thwaites	2012.202186	-0.7731521187343093	3.02499457332192	0.10695646010924542	0.3266051001623532	-0.004646036773354848	-0.024676640894359697
Thwaites	2012.286885	-0.185677956167843	3.014875004820559	0.05608333074961619	0.3255200391153439	0.03345774132606894	0.01085257893433661
Thwaites	2012.368852	0.01969401376468105	3.0117917711006355	0.04803935274901544	0.32518871259480414	0.05559361388793084	0.06127000808310952
Thwaites	2012.453552	0.8622305925477496	3.013300197249803	-0.030292973345239504	0.3253513876808266	0.05448399202458179	0.09290362111925092
Thwaites	2012.535519	1.7299363800174241	3.0192283459595544	-0.12137395171898957	0.32599398349777653	0.021415653645672977	0.091699145456015
Thwaites	2012.620219	0.9724536377275943	3.033619137925244	-0.051210310317020113	0.3275522802448223	-0.0003622162544611292	0.0639353446839349
Thwaites	2012.704918	-0.18189670589662454	3.050139627021726	0.04255588817742584	0.3293230523238143	-0.02631048574250195	0.0535143396073275
Thwaites	2012.786885	-1.425388032595831	3.058865695120449	0.12947030764875844	0.33023862152512	-0.05561637883367363	0.03613643806200641
Thwaites	2012.871585	-2.7010017158435957	3.065446012641567	0.2217543702942899	0.3309496564210428	-0.09114224113949371	0.0073531926262662
Thwaites	2012.953552	-3.5584332814761437	3.0657605905198446	0.2765135305533668	0.3309820372169978	-0.13440854533499288	-0.07196052760942069
Thwaites	2013.038356	-2.634762623825976	3.0520959504753074	0.15179462349917205	0.3295001806544672	-0.14219601003376708	-0.17475629191176179
Thwaites	2013.123288	-1.6868835760845766	3.033428926891587	0.02867077304501431	0.3274866069026156	-0.09667402472101697	-0.1983798342125484
Thwaites	2013.2	-0.899659374381274	3.0088595034092718	-0.0677968019498125	0.32484750373610644	-0.039844952675473576	-0.17196483977373378
Thwaites	2013.284932	-0.9493045060048273	2.9982866454950377	-0.05815275591771507	0.323732358007498	-0.0011300305448393728	-0.11965105743927928
Thwaites	2013.367123	-1.2988156428947313	2.984475122145539	-0.009254520061842575	0.3222413698567679	-0.03922949251189891	-0.12290242887483889
Thwaites	2013.452055	-1.768469065933479	2.980088625821502	0.054375033692230124	0.3217649942978246	-0.05720932716370685	-0.1490906807715848
Thwaites	2013.534247	-2.216710236132175	2.9866774870634245	0.10678491526757777	0.3224834934223148	-0.05975400503162206	-0.1579569186535397
Thwaites	2013.619178	-1.8926627239555571	2.9919935830403586	0.07001551525841726	0.3230540642516435	-0.0440113651840453	-0.1371110147750568
Thwaites	2013.70411	-0.346227214439373	2.990017767845592	-0.1088811984876934	0.32282499288259925	-0.03626183463780163	-0.09484404044578389
Thwaites	2013.786301	2.161765285579828	2.980479758321145	-0.4055814976987113	0.32177591544555156	-0.06660582888469203	-0.0885194000266954
Thwaites	2013.871233	4.461353983884629	2.9740536739047982	-0.6983114591891849	0.3210653302503069	-0.11689578523144367	-0.1251952865158941
Thwaites	2013.953425	6.095174880403199	2.963948785415831	-0.9318317903684478	0.319976160240421	-0.18441864532285027	-0.2068617379044325
Thwaites	2014.038356	7.044258733552307	2.9516291209843675	-1.0903147035800616	0.3186458420834261	-0.25311105622191055	-0.2924528406755712
Thwaites	2014.123288	7.4265641873704675	2.9363230563578866	-1.1677562282330345	0.3169833249684948	-0.3122274036887544	-0.3747183582849996
Thwaites	2014.2	6.968495269341015	2.932039675569473	-1.1305466535424187	0.31653141409237545	-0.3214764488496863	-0.4066824290204973
Thwaites	2014.284932	6.66205286349282	2.934876398531433	-1.0861145711496627	0.31685238086534206	-0.3148813370277858	-0.3977355294897741
Thwaites	2014.367123	6.992612612119928	2.9340586332059755	-1.0856597141610311	0.3167736724230389	-0.25833804220683804	-0.3268915912750112
Thwaites	2014.452055	7.912813722836741	2.9359365708289022	-1.1322553229884635	0.3169695093141986	-0.22793908812108205	-0.2756695915671703
Thwaites	2014.534247	8.199884816973663	2.9469139766635815	-1.1012618245794714	0.31814444448797896	-0.16768293025245484	-0.2336163426979324
Thwaites	2014.619178	8.229072207584649	2.968554038911796	-1.0587347732475783	0.32049355443157357	-0.12826378360948454	-0.1776965794302005
Thwaites	2014.70411	8.102084317212636	2.9936596440869216	-1.0174628610404373	0.3232053979438482	-0.06751479424615282	-0.11751659163839469
Thwaites	2014.786301	7.99283297496847	3.002259531945229	-1.00020886781336	0.32412162087410135	-0.058204679397700146	-0.053507768901335295
Thwaites	2014.871233	8.241678359155978	3.014099301073574	-1.0424894854014424	0.3253977142446698	-0.08455130797114442	-0.0715848526934241
Thwaites	2014.953425	7.780380930530742	3.024047938316086	-1.0194394151826616	0.3264815565727016	-0.1401023129571049	-0.11979280415210809
Thwaites	2015.038356	8.163750192419656	3.029935346621408	-1.092761164803472	0.32712513963858275	-0.16331549666642525	-0.2013435302835864
Thwaites	2015.123288	9.187293467397803	3.016526764666792	-1.2243420227399533	0.3256734240601316	-0.17063660395814415	-0.2655880583754433
Thwaites	2015.2	10.351869516937743	2.99775541453262	-1.3563728636461794	0.32364963728138324	-0.16295309333135363	-0.2677671783665177
Thwaites	2015.284932	10.518571858744625	2.9907980458452115	-1.367774729927615	0.32291542988918615	-0.14896152698901202	-0.23526906575007628
Thwaites	2015.367123	9.473909706363935	2.986150030849742	-1.2398909137548648	0.3224237545522839	-0.13500620745150116	-0.19250938262965978
Thwaites	2015.452055	7.483031321040795	2.9831729298790055	-1.009268366275919	0.3221022635239759	-0.120796540752404	-0.1595802734426953
Thwaites	2015.534247	6.276561495179411	2.979268899233579	-0.8664910720844131	0.32168281899223927	-0.13957592722153234	-0.1643182810509934
Thwaites	2015.619178	4.528998599919845	2.995331523894724	-0.670288939981915	0.32342139860422436	-0.15950404086660266	-0.1762819589933222
Thwaites	2015.70411	3.3653007991565445	3.009095555014449	-0.5482425191115068	0.32490806840638675	-0.1763216536330291	-0.17239871687000657
Thwaites	2015.786301	2.5450180763310346	3.019006557387708	-0.471701955824402	0.32597093198130356	-0.17782674676360619	-0.15711197825542159
Thwaites	2015.871233	1.9560012868294852	3.028963442141881	-0.42937114448150193	0.32703561571257606	-0.1834248988868177	-0.14224446306287158
Thwaites	2015.953425	1.773192840569629	3.0335009576574508	-0.43850806406903164	0.32752143493962044	-0.20001047096944058	-0.1726616597516349
Thwaites	2016.038251	0.7439835880498822	3.035241710662038	-0.35485521330695496	0.3277089505520985	-0.23467505110163198	-0.22623471713682608
Thwaites	2016.122951	0.6200355276608682	3.0322585111208618	-0.3536531643096615	0.32736316162730944	-0.27563724397270223	-0.2913577876900609
Thwaites	2016.202186	0.4373343557383613	3.0248800292521283	-0.31971662961554864	0.3265337740556921	-0.3071874414890386	-0.331524050306709
Thwaites	2016.286885	0.5126612012401981	3.0224071951012075	-0.28842605341603056	0.32625409345999196	-0.27347502129287027	-0.31165051931078547
Thwaites	2016.368852	1.2126447443255781	3.01659017403474	-0.3035976444826854	0.3256296579767413	-0.19483550115358889	-0.21410107118754618
Thwaites	2016.453552	2.2076089695090597	3.0159820793077676	-0.33400638699109214	0.32556128064528167	-0.10575750235087716	-0.09758433876307679
Thwaites	2016.535519	2.999545741550552	3.0110837700186157	-0.33803101939349395	0.3250273649425544	-0.05206418448216658	-0.009407725981096599
Thwaites	2016.620219	3.152468867581072	3.002647062411799	-0.2911881639096767	0.3241406118269801	-0.01733637864188432	0.04321348657454542
Thwaites	2016.704918	2.49571216948598	3.0112494743124683	-0.19011322994335655	0.32509278563585936	0.024778316114567114	0.09477638849323812
Thwaites	2016.786885	2.2653329549800625	3.0336326767595105	-0.16707307998966192	0.3275081420303071	0.04272887241230159	0.1431231434521963
Thwaites	2016.871585	2.364162048433916	3.06640234740469	-0.2022805149145368	0.3310387161432093	0.020766423207424847	0.14274885192182962
Thwaites	2016.953552	3.1478340092687818	3.0917029092016195	-0.3216774966567398	0.3337773857783799	-0.02576281897554194	0.07474136349204911
Thwaites	2017.038356	3.238113577927807	3.1079029907612217	-0.3758413961479422	0.33553252227671815	-0.06702244965031318	-0.018805142822427998
Thwaites	2017.123288	2.9957817396445394	3.121702002694178	-0.3941033581984644	0.33702248231528764	-0.07743954484352673	-0.0975139754176522
Thwaites	2017.2	2.7589651415568914	3.1169531271356643	-0.39946784637667515	0.33652131081908243	-0.07063102272814618	-0.10359386526001689
Thwaites	2017.284932	1.750106853700974	3.0942528220202954	-0.298713110592732	0.3340883066148822	-0.06816559858122657	-0.1113977252779049
Thwaites	2017.367123	0.357367874202531	3.0643739414483613	-0.1406085524795172	0.3308763248842695	-0.06467529711623211	-0.1145942952263718
Thwaites	2017.452055	-1.906329390823007	3.04492544816871	0.11122377042710618	0.3287763580230411	-0.05315393559380884	-0.10791194727152059
Thwaites	2017.534247	-2.4577918726090973	3.037242471881118	0.17657220676800034	0.3279463458559131	-0.03491809326872471	-0.07134210094989439
Thwaites	2017.619178	-2.624942856758361	3.027282720566399	0.1970028640774366	0.32686991413113137	-0.04267024577627021	-0.054940666176523996
Thwaites	2017.70411	-1.883249258316391	3.0309549242433538	0.11026956577803204	0.32726217241151145	-0.0639436909632543	-0.059880737482641694
Thwaites	2017.786301	-1.7171536656006812	3.045841573712141	0.06329101185511371	0.3288537071983624	-0.08406936604933744	-0.07486031217473489
Thwaites	2017.871233	-0.2250258921022288	3.070228808278294	-0.14514542460504698	0.3314689956755412	-0.11630874074780652	-0.09472556849067339
Thwaites	2017.953425	1.6430963285829443	3.088797713658011	-0.40555709120801703	0.3334620680168261	-0.16197046750167646	-0.1360485351184093
Thwaites	2018.038356	2.214137062810308	3.0994249598942125	-0.528922052679687	0.3346074253849737	-0.23787925563424697	-0.2236916795737514
Thwaites	2018.123288	1.5984877290112323	3.1281999858741876	-0.5224272549933062	0.3377151944467467	-0.3011662342885603	-0.310957969884148
Thwaites	2018.2	0.22948870727051607	3.1364543829125067	-0.42149603406716923	0.33860861029232847	-0.3544039300949822	-0.3807062959331977
Thwaites	2018.284932	-0.005482390137750537	3.140837017666544	-0.4218878919405595	0.3390988655488371	-0.3751164824350776	-0.4136693816718349
Thwaites	2018.367123	-0.8525051258387466	3.131281823323194	-0.3368516986890783	0.33808474896862284	-0.39414523620910574	-0.4246114568023304
Thwaites	2018.452055	-2.330875831989111	3.116196804568597	-0.1652659082600058	0.33646564106274834	-0.3721149604437216	-0.3946901101090095
Thwaites	2018.534247	-3.762764966105176	3.112876789461703	0.017370816104696096	0.3361015185678635	-0.3673983031475431	-0.3642861503548806
Thwaites	2018.619178	-4.068162760060277	3.0976346424566406	0.08706713578696984	0.3344523545376738	-0.35238667689029707	-0.3439622820173534
Thwaites	2018.70411	-4.402990684092539	3.1096519494230033	0.14729349228237887	0.3357488502119008	-0.3051788547052693	-0.3142838429155727
Thwaites	2018.786301	-3.7384177808101047	3.1174000586371977	0.07701060776761448	0.33656338851527556	-0.27180208251709936	-0.2566681616628008
Thwaites	2018.871233	-2.708262250706329	3.1371430342552324	-0.043614074289462124	0.33869171006431936	-0.26488391839395536	-0.2182457342841542
Thwaites	2018.953425	-0.9752859248314418	3.1543018720329896	-0.24503423080641046	0.3405467176422424	-0.33215850578640393	-0.25456792821092217
Thwaites	2019.038356	0.678129624209088	3.1696391576304785	-0.44380364513548365	0.34220957118867884	-0.37643748919097103	-0.3544572869795354
Thwaites	2019.123288	2.014496936889908	3.1756660688403375	-0.6147665041847248	0.3428638967931838	-0.37552213164292125	-0.3978158038085911
Thwaites	2019.2	3.0420041987629385	3.170929372518629	-0.7193516522709559	0.3423056315891764	-0.3550567846175081	-0.3946932224326969
Thwaites	2019.284932	1.9905653097901113	3.1622253267462628	-0.5517158526708426	0.3413225017379229	-0.35357917759442675	-0.3692729616308432
Thwaites	2019.367123	-0.6552568509904015	3.141137400164114	-0.1701768593405407	0.3389569104933678	-0.3076124529483158	-0.3736303812051252
Thwaites	2019.452055	-3.0251706570946224	3.134987620019856	0.20051482855475644	0.3382618113221304	-0.19611202690872084	-0.23108788554930587
Thwaites	2019.534247	-3.7227963458242384	3.1208373636469857	0.39536818739017665	0.33672852767210243	-0.03430130061410267	-0.06677032691575789
Thwaites	2019.619178	-3.321914246648644	3.128848249232693	0.461987696400184	0.337587017922683	0.09817096115527815	0.12614822195101982
Thwaites	2019.70411	-3.7889302103151357	3.129384514967656	0.578195505089785	0.3376686656814756	0.16347687554719134	0.23809520149191388
Thwaites	2019.786301	-3.4581305829174855	3.142991102161605	0.5629029770103242	0.33918714853559817	0.17489934983413183	0.2908201240290575
Thwaites	2019.871233	-2.655474428485662	3.153099998019697	0.452534666622025	0.3403640143488353	0.1277084032396904	0.23879762909429242
Thwaites	2019.953425	-1.814571263045875	3.1677839231528084	0.31479652796114976	0.3419794109663454	0.06742858797989744	0.1351418070021903
Thwaites	2020.038251	-1.6305537447752674	3.179534611565501	0.24078554408874497	0.3432550295334744	0.038201047373580085	0.047957764549308904
Thwaites	2020.122951	-2.359812141107451	3.1759809393581397	0.28650860141465995	0.3428690533897482	0.026941067850189637	-0.008361721109845899
Thwaites	2020.202186	-1.747568244991217	3.171142008201372	0.232560474202818	0.3423206165003247	0.04598297811077646	-0.030859573276508387
Thwaites	2020.286885	-0.0505392607774342	3.1473569423827548	0.10385733747477827	0.33970990625423947	0.09564155175459016	-0.02547021232302299
Thwaites	2020.368852	2.445405004560868	3.128729684904182	-0.08522141737615213	0.3376839862202823	0.18918069682078087	0.034041112597705606
Thwaites	2020.453552	3.881942485057699	3.1131955415691213	-0.15574909760287314	0.33600774235879527	0.3398699200858325	0.1786840232541474
Thwaites	2020.535519	4.426381881088715	3.13908742705161	-0.1367198750458143	0.33880189933192406	0.42334684159534375	0.3335892557839526
Thwaites	2020.620219	5.32338996559725	3.1362057785329203	-0.17446299061031448	0.33849577745691334	0.458916330149028	0.42754476398704094
Thwaites	2020.704918	6.427163235928984	3.1285880853009016	-0.27034423852438555	0.337719452289332	0.43414384793138144	0.43473709386589116
Thwaites	2020.786885	6.8418537889244355	3.1479501440985924	-0.33203114454571653	0.33985810622887425	0.4063853998423096	0.40787250688987503
Thwaites	2020.871585	6.062246500635363	3.1965584317511686	-0.29999181678264936	0.34510201380978545	0.37746946383556557	0.3683872160434308
Thwaites	2020.953552	7.946757226830095	3.2497518629289823	-0.5639950337239843	0.35084171044124657	0.33394105923954237	0.3191271793445001
Thwaites	2021.038356	9.470953964826819	3.247704693742834	-0.7928846593605591	0.35061651548894557	0.2889478860564335	0.2466411585273574
Thwaites	2021.123288	12.788850892867874	3.319367977574062	-1.2112903733138127	0.35835776158882243	0.23759623680470893	0.13860181651942993
