# Supplementary material for: The influence of subglacial lake discharge on Thwaites Glacier ice-shelf melting and grounding-line retreat
Source: Nat Commun. 2025 Mar 6;16:2272. doi: 10.1038/s41467-025-57417-1 (PMC11885594; doi:10.1038/s41467-025-57417-1)
Supplement: Supplementary file 4 — Source Data 2 [file 41467_2025_57417_MOESM4_ESM.zip › SourceData/SI_melt_components_TEIS.csv]

Name	dates_decimal	basal_melt_anomalies_cumulative	basal_melt_anomalies_cumulative_unc	elevation_change_anomalies	elevation_change_anomalies_unc	smb_anomalies	firn_anomalies
TEIS	2011.2	3.1154753625191303	3.0428156934223605	-0.35747569743763663	0.32849325033383164	0.027459665533903957	-0.03324843223330952
TEIS	2011.284932	3.006665529416839	3.033823631987457	-0.3706098473583735	0.32754554022175364	-0.005787912378696179	-0.06692999801731972
TEIS	2011.367123	2.60952028885612	3.034935633349633	-0.3203724884974385	0.32766640825990306	-0.028145174144367964	-0.08324320082927332
TEIS	2011.452055	1.8653697587796314	3.0390169564504284	-0.2097607252678371	0.32809715816371404	-0.01626063374694994	-0.07778969605236842
TEIS	2011.534247	2.4623992723239656	3.03910715615392	-0.2369321873179147	0.32810961734682814	0.050853342632904655	-0.03331340669249152
TEIS	2011.619178	1.3960571253923544	3.0536412690091472	-0.08531409639139756	0.3296785982317991	0.0996524143992582	0.056964134181608284
TEIS	2011.70411	0.7000190467198315	3.0672615133926606	0.014546925745548916	0.33114065818168636	0.13369666336435887	0.13684572711499737
TEIS	2011.786301	0.4010665227960273	3.077877235251453	0.05329887935616395	0.3322848996422443	0.10661757516312761	0.14469555546371637
TEIS	2011.871233	0.13582213899735074	3.081761293256884	0.06630312975616454	0.33272187231450817	0.07675494844227464	0.12429824019328259
TEIS	2011.953425	0.0018205272956254293	3.0749549518089747	0.05084875288528584	0.3320030496938699	0.03140009406389999	0.06529501538516208
TEIS	2012.038251	-2.138325137452279	3.0693556434894487	0.2577258666615127	0.331395437331399	-0.0076649880438886256	0.011837569613096177
TEIS	2012.122951	-1.6046803859685308	3.056533632880455	0.18883893612260166	0.33000523056666264	-0.0250207750587579	-0.02338977546126672
TEIS	2012.202186	-0.7444707793712733	3.042949363441646	0.10089595062785217	0.32854431929580297	-0.010136301704408577	-0.027164205579842615
TEIS	2012.286885	0.11398520340429674	3.03301369483368	0.022551886134524413	0.3274786592897521	0.02755726104293988	0.007980302464692779
TEIS	2012.368852	0.589163798507711	3.0289300916807465	-0.012908308099971844	0.32703915678148104	0.05026297714510601	0.05956421853779589
TEIS	2012.453552	1.5870943114885756	3.03077980173379	-0.10641025089863956	0.32723869600932104	0.05091279757140268	0.09282551477507028
TEIS	2012.535519	2.855509157965197	3.037802065136755	-0.23865684303511425	0.3279995382462564	0.01948756610031733	0.09500056691239289
TEIS	2012.620219	2.1415159325380815	3.055012196655838	-0.17087706028665928	0.32986286001429105	-0.0021625586308985697	0.06923007305722417
TEIS	2012.704918	0.8957794190810233	3.0792033848540914	-0.06596757178398427	0.33246063207591803	-0.02658708444163505	0.06011962257862588
TEIS	2012.786885	-1.0022701120574296	3.0880995916962877	0.09101988787765919	0.33339068541448924	-0.05394145466824174	0.04505585197791728
TEIS	2012.871585	-2.763207464755954	3.0933451403951207	0.23265269334282773	0.3339554925232619	-0.0877721300577054	0.018579888535386377
TEIS	2012.953552	-4.114186012676784	3.093529332282727	0.3363786874744315	0.3339744315167235	-0.1298132581381288	-0.06526612014141162
TEIS	2013.038356	-4.086145686974997	3.0794200900037003	0.3030612401860893	0.3324452370480611	-0.13911140478820708	-0.17561991049671852
TEIS	2013.123288	-3.853766290408106	3.060838768725264	0.2517297614493461	0.3304405969351781	-0.09732896772972792	-0.21153808003430072
TEIS	2013.2	-3.570211526416407	3.031311140641223	0.2054324787549598	0.3272680308676963	-0.04492266192788031	-0.1907894552526655
TEIS	2013.284932	-3.2554427478124808	3.0210008861076703	0.17336152571358027	0.3261852532133062	-0.008969309471400807	-0.14153857027300992
TEIS	2013.367123	-3.506675353880577	3.010063682971745	0.2118906370972216	0.3250061190681881	-0.04590622605726318	-0.1433802263271929
TEIS	2013.452055	-3.8458933549980436	3.0086466787427866	0.26289056196658006	0.324849479510537	-0.06233577494394311	-0.1666320418097556
TEIS	2013.534247	-3.7143798416118603	3.0168551971249644	0.2549924975031656	0.3257419450798996	-0.06355932760365116	-0.1722774128084889
TEIS	2013.619178	-3.1536634603079072	3.0187326521417726	0.195102141729724	0.32594161303650965	-0.047681055117682114	-0.14848776381541842
TEIS	2013.70411	-1.5551253579569153	3.0141686305806163	0.012741118580248706	0.3254332886614628	-0.03995964569514463	-0.10509154372724182
TEIS	2013.786301	0.5306634166281299	3.002319986118504	-0.23646393039886163	0.32413535664032767	-0.06895589088573972	-0.09724747217782512
TEIS	2013.871233	2.6079335135397397	2.9935968207361077	-0.5033094472727895	0.3231782351379106	-0.11685505778498134	-0.13179587237814472
TEIS	2013.953425	3.870237424444837	2.981404786493902	-0.6944792010728165	0.3218644332364822	-0.18243191951015728	-0.21220183030523632
TEIS	2014.038356	4.1499605929352885	2.967301299154808	-0.7786503171327306	0.32034153192613307	-0.24903480505792056	-0.2961817321004033
TEIS	2014.123288	4.10441856610672	2.952754137673569	-0.8084721146520373	0.31876104103215364	-0.30564314873664244	-0.3759269380795717
TEIS	2014.2	3.386543239243159	2.9490536712495574	-0.742129949119009	0.31837166062858674	-0.31478563029820855	-0.4046391628759111
TEIS	2014.284932	2.9668276505352607	2.9536096928533113	-0.6844136285707112	0.3188771684090124	-0.30857195098272955	-0.39517979802621284
TEIS	2014.367123	3.2368981051536156	2.9533055982117196	-0.6769402075813149	0.3188529460209791	-0.2542775618597592	-0.3253930893184273
TEIS	2014.452055	4.143893941685658	2.9533414183318216	-0.7222491917146103	0.3188495028239862	-0.223768787808925	-0.2747680737899149
TEIS	2014.534247	4.665729405308139	2.9674383205361874	-0.7168554031292114	0.3203614972113099	-0.16315240756043947	-0.2310740113414349
TEIS	2014.619178	4.894548036336227	2.9885438120535324	-0.6951993896242747	0.32265272162549213	-0.12504958418403142	-0.17561847721081522
TEIS	2014.70411	4.992563877360918	3.018645378296711	-0.6772454958466163	0.3259041404482214	-0.06528653784504337	-0.11582689270677542
TEIS	2014.786301	5.069774939375429	3.0283684628881353	-0.6795982923626243	0.32694164953219634	-0.05608614742717409	-0.05200335583492242
TEIS	2014.871233	5.333520286745662	3.0440673259422533	-0.7234029704689213	0.3286332985525374	-0.07921542161881842	-0.06611721189001132
TEIS	2014.953425	5.098441674339648	3.054409235801486	-0.7242603148611835	0.32975945352645347	-0.13305257948199167	-0.11333940859657742
TEIS	2015.038356	5.2328377874268694	3.055385928275224	-0.7698395324026437	0.3298723073835338	-0.1554972046740548	-0.19599542100044393
TEIS	2015.123288	6.28039124762589	3.0419236305064197	-0.9035340702069901	0.3284140726001069	-0.16265884101403466	-0.2635155839257314
TEIS	2015.2	7.616825384545104	3.0189591707507986	-1.0534314645178458	0.3259368050898429	-0.15360565358093842	-0.263732568025058
TEIS	2015.284932	8.019827192170917	3.0115046932221725	-1.088992970426643	0.32514930681766796	-0.13849320784202543	-0.22951076709327672
TEIS	2015.367123	7.357926359922149	3.0024143919658144	-0.9998812072524907	0.32417911098123203	-0.12287283549722743	-0.18490255405358721
TEIS	2015.452055	5.53420834836634	2.9988729113730015	-0.7847073312648338	0.32379661225655526	-0.10815764144098189	-0.14958973062353623
TEIS	2015.534247	4.714442717398368	2.9947493093036233	-0.6810920834427874	0.3233536005128662	-0.12510021036079041	-0.1515579024551562
TEIS	2015.619178	2.8274165682678998	3.011127819797912	-0.4677384626114011	0.3251267511253663	-0.14261711522409862	-0.1598280650368112
TEIS	2015.70411	1.4870446036247837	3.0232294140982177	-0.3256511398762412	0.32643359756168255	-0.15819439885208553	-0.15370764378303922
TEIS	2015.786301	0.37896806430994	3.0312932988619576	-0.2182471973406901	0.32729581293172416	-0.15912693329538796	-0.1366846174171706
TEIS	2015.871233	-0.3271141539092246	3.0394044847638333	-0.16457803468457977	0.328160148779412	-0.16472303982510378	-0.12279059817081202
TEIS	2015.953425	-0.6021054553798584	3.042576196438609	-0.16501978190042005	0.32849905504469135	-0.18035906128091406	-0.1576430032107119
TEIS	2016.038251	-1.8176837138338942	3.0433841699954978	-0.06228005456643207	0.32858565641179366	-0.21451227123697972	-0.2153582126372085
TEIS	2016.122951	-1.770561939353058	3.0429929910834272	-0.08081341706783043	0.32852091690618407	-0.25539917372754245	-0.2830776307733802
TEIS	2016.202186	-1.859615932764514	3.03747329305745	-0.058374637106253735	0.3278958642548014	-0.2857596980633053	-0.3207398961121244
TEIS	2016.286885	-1.4834423948996027	3.0376684309649797	-0.06138138231195037	0.3279082109101191	-0.25166056277714866	-0.2977792176719121
TEIS	2016.368852	-0.7511095412576985	3.033859968601766	-0.0820238312266146	0.3275024168183829	-0.17638991801450435	-0.2022027135651358
TEIS	2016.453552	0.2507251676062039	3.034208191972062	-0.11590482263235588	0.327537250653797	-0.09209306178180461	-0.09023550394361661
TEIS	2016.535519	1.2471732490687035	3.0292522788809872	-0.14532438456237173	0.3269975534241041	-0.0440396681031702	-0.008097986137751811
TEIS	2016.620219	1.5797927942031065	3.0177464752274874	-0.12058021580882079	0.32577816430396694	-0.011771217337029379	0.041210649830230595
TEIS	2016.704918	0.8480015593713331	3.0293537376931194	-0.013713490872456796	0.3270510358200153	0.028334092187434306	0.09110791555608028
TEIS	2016.786885	0.1961708664467715	3.0514158314790922	0.05312555033954497	0.32942763389870416	0.04634945334632269	0.13908406295063788
TEIS	2016.871585	-0.15335691700024	3.0866263408774177	0.064424725019668	0.33321923034256706	0.02546935317017353	0.13995708296201909
TEIS	2016.953552	0.5142001934952206	3.113154785658739	-0.04416060856269308	0.3360900075705612	-0.01986358603165987	0.06906753613543579
TEIS	2017.038356	0.43319356413130106	3.1298619100739917	-0.081575187410173	0.33789978307312785	-0.060398038952930104	-0.027592398713440214
TEIS	2017.123288	0.057840481818120404	3.1443829441390876	-0.08733687263082532	0.33946771264498726	-0.07257255025156184	-0.11087422020400822
TEIS	2017.2	-0.17290632358588587	3.1354272404423984	-0.09423845899541308	0.338513024165069	-0.06744642678402449	-0.11757852835461462
TEIS	2017.284932	-0.6762207050040601	3.1117531417789013	-0.04774244571947589	0.33597540445763374	-0.06720967029498635	-0.1256226245624368
TEIS	2017.367123	-1.5756359735422236	3.080507438258398	0.05912156509069055	0.3326169733114281	-0.06267095569252129	-0.1282721514521859
TEIS	2017.452055	-3.560558511064831	3.062235141298709	0.2836073403467789	0.33064408454549826	-0.049902764008842304	-0.11859005952641052
TEIS	2017.534247	-4.0298421050974005	3.056498121348987	0.34300300368397313	0.3300242431140403	-0.028975850397598715	-0.07808639780698602
TEIS	2017.619178	-3.924016423153258	3.0474866520353765	0.336779534002905	0.32905021377564725	-0.034250909842739374	-0.056523103720243814
TEIS	2017.70411	-2.841363419972108	3.054039763296558	0.21546083837323043	0.32975362003698566	-0.05411413996884336	-0.05805521322522602
TEIS	2017.786301	-2.473277488391938	3.071320555723586	0.14879164376416254	0.33160600836328413	-0.0745271581970544	-0.07248855939195822
TEIS	2017.871233	-1.118207768945571	3.0923764556020616	-0.042949383161800525	0.3338636988532004	-0.1070486154957925	-0.09226100026528532
TEIS	2017.953425	0.8736149859457562	3.1087805581013743	-0.31466513210237035	0.33562442018521443	-0.15242205034769907	-0.13402505343844712
TEIS	2018.038356	1.6491451671765691	3.1185175365550535	-0.45754158118572735	0.33667415185821026	-0.22544260978057037	-0.21841961923191672
TEIS	2018.123288	1.4613066752230681	3.1444297813235176	-0.4941936207081708	0.3394729183929163	-0.28639266813025765	-0.30184847897135725
TEIS	2018.2	0.472732795899193	3.151117211715621	-0.43075754938911504	0.3401967860940691	-0.3375517583597217	-0.3673229263248593
TEIS	2018.284932	0.5617252566664377	3.154409225497874	-0.4629165146929887	0.34056750978661227	-0.3566370528259105	-0.3968510486357532
TEIS	2018.367123	0.460070605289183	3.149000776613194	-0.45565533292496424	0.33999942272521516	-0.3739256304399612	-0.40504978115697754
TEIS	2018.452055	-0.6379265105008929	3.1350994613740726	-0.32351333370429003	0.33850691233698316	-0.35078402541623355	-0.3724475597625305
TEIS	2018.534247	-1.8339412819722052	3.1338752822833977	-0.1659660831115373	0.33836959764836655	-0.34595874077270794	-0.3407058338069952
TEIS	2018.619178	-2.43718033458443	3.120035019885627	-0.06470104809728833	0.33687218644790057	-0.3314372443523838	-0.3192756002859689
TEIS	2018.70411	-3.157756048061872	3.1326271064627376	0.035745996337423314	0.33823072838057133	-0.2888020519339527	-0.2910830871578671
TEIS	2018.786301	-2.9403978733637333	3.1385181297848948	0.012411333253498968	0.3388458704054614	-0.25881580237270213	-0.23697999313390603
TEIS	2018.871233	-2.405093799838344	3.154847328539391	-0.0566361210953463	0.3406052967116921	-0.25396214492011715	-0.2012272324843679
TEIS	2018.953425	-0.9929852639031453	3.170588523882759	-0.2249657709154922	0.34230699311015717	-0.3189097694909075	-0.2400390943057074
TEIS	2019.038356	0.7665968491207034	3.1826628640111396	-0.4365320111517879	0.3436167584769245	-0.36173116823144524	-0.3381931082279731
TEIS	2019.123288	2.004908680736855	3.187341495109987	-0.5973780222115468	0.34412502601643696	-0.3620660588599034	-0.383451074065574
TEIS	2019.2	3.138322279259234	3.180858289133865	-0.7136363814847633	0.34337927997665024	-0.3442719464299343	-0.38022300629090544
TEIS	2019.284932	2.079681666933095	3.1720845994269378	-0.5463775262762482	0.34239037454323284	-0.34407348033237695	-0.3572088649724905
TEIS	2019.367123	-0.2634830834188544	3.156358742053777	-0.19966458338572443	0.3406121996416437	-0.2979518320429779	-0.3593008327660778
TEIS	2019.452055	-2.6020599288890898	3.1556279945578556	0.16495898021533745	0.3405043373073259	-0.18825345475776048	-0.2174038358588923
TEIS	2019.534247	-3.3974307828567305	3.1451497774311212	0.36810990177756414	0.3393673602282381	-0.03283751189042019	-0.05600363812772262
TEIS	2019.619178	-3.2552560228044083	3.1531451351844635	0.45995686048900036	0.3402240214948275	0.09374521997220249	0.12956707385659438
TEIS	2019.70411	-3.8500089421200663	3.1519035705129452	0.5869903786933282	0.3401117429500382	0.1567026398804777	0.2383546027827494
TEIS	2019.786301	-3.633642007923889	3.170860927919082	0.5810042269521094	0.3422038248263835	0.1695973295525886	0.2909433096930092
TEIS	2019.871233	-3.1437962753375697	3.179513972675932	0.5023857900341486	0.3432150506602759	0.1236971965155213	0.23836199734772778
TEIS	2019.953425	-2.439684339358637	3.1910166274387306	0.3778181235943589	0.3444847763480073	0.06486274934177441	0.13215005262847837
TEIS	2020.038251	-2.089093933280296	3.1990137675074997	0.28434199254072	0.34535497889805256	0.03534045196615757	0.04089328818233218
TEIS	2020.122951	-2.4190249996761395	3.1955331820059953	0.2855078150103553	0.3449770066301745	0.022715783620931664	-0.01712260860692942
TEIS	2020.202186	-1.4635967614683272	3.1924696295630843	0.1925183933914852	0.3446252991553137	0.039715999142553124	-0.040253665813305216
TEIS	2020.286885	0.6173271740674791	3.1624701916454967	0.019865023041668706	0.34135034351555843	0.08729389783292622	-0.033893154285383115
TEIS	2020.368852	3.0384085054823	3.141547539046721	-0.1641358898893947	0.3390792232268503	0.17753662099464254	0.025794416273697177
TEIS	2020.453552	4.516094144973021	3.125583865162621	-0.24189128497289208	0.3373566416212046	0.32142391883524596	0.16549457041781357
TEIS	2020.535519	4.683400510810763	3.16179203706982	-0.18490418773436207	0.3412648790830399	0.4002839179760067	0.3137149107719099
TEIS	2020.620219	5.640255280403205	3.1598305470445185	-0.2315382301557782	0.34105848470656036	0.4333288449418626	0.4030568524405887
TEIS	2020.704918	6.563254282477719	3.150522430933332	-0.30924382942213463	0.34009609142400254	0.4083908950444759	0.41073898552978283
TEIS	2020.786885	6.801957888880757	3.1742581172996145	-0.3519092543841342	0.34270219749991976	0.3805508554437498	0.3847556133414538
TEIS	2020.871585	5.940850312650507	3.226411166527238	-0.3098375730001081	0.34832807693026324	0.35139137239502427	0.3471257640245038
TEIS	2020.953552	7.84041721524203	3.286381808602195	-0.5740011895323784	0.35479998132092355	0.3078990161054928	0.2986954102132828
TEIS	2021.038356	9.624225068620067	3.279370236054325	-0.8289333146782447	0.3540395471004404	0.26266537842827287	0.22722845025499216
TEIS	2021.123288	12.793367770712665	3.3484534840317464	-1.2291403993254142	0.361502010834951	0.21125505933437475	0.12158863766408717
