# Supplementary material for: The influence of subglacial lake discharge on Thwaites Glacier ice-shelf melting and grounding-line retreat
Source: Nat Commun. 2025 Mar 6;16:2272. doi: 10.1038/s41467-025-57417-1 (PMC11885594; doi:10.1038/s41467-025-57417-1)
Supplement: Supplementary file 4 — Source Data 2 [file 41467_2025_57417_MOESM4_ESM.zip › SourceData/2b_Thwaites_GL_elevation_change_anomalies.csv]

dates_decimal	elevation_change_anomalies	elevation_change_error
2010.953425	1.0425617776549798	1.0102791657797405
2011.038356	0.8450227054534143	0.9820520440770213
2011.123288	0.6474836332518488	0.953824922374302
2011.2	0.35332696269957586	0.9056353263380893
2011.284932	0.15222401932398577	0.8915534386119415
2011.367123	0.16131258330678233	0.7429403057757229
2011.452055	0.1472284975109176	0.6176330162714901
2011.534247	0.02197917333887589	0.6131513155517959
2011.619178	0.0942871065068287	0.6765170654343594
2011.70411	0.037759907250196845	0.7186485791415799
2011.786301	0.07491417604573325	0.7334978917318886
2011.871233	-0.11840539215039947	0.695638491215292
2011.953425	-0.22995784809025965	0.6970861417722142
2012.038251	-0.18024852497679367	0.6663179121647153
2012.122951	-0.17021725155175338	0.5948746420217007
2012.202186	-0.09881894281228432	0.5712610383606014
2012.286885	-0.07728453146985381	0.55184214899723
2012.368852	0.050044895039304316	0.5556357989111625
2012.453552	0.06875839107718984	0.5517436365666349
2012.535519	0.1775209087647336	0.5522894889471933
2012.620219	0.2473894914466197	0.5555179794202234
2012.704918	0.2861000725248981	0.5306989885521628
2012.786885	0.09356395006737073	0.535139553748052
2012.871585	-0.055347388266668185	0.5588079845698743
2012.953552	-0.22805824141122077	0.5622900148490393
2013.038356	-0.7484229224520519	0.5474370638723981
2013.123288	-1.1521307659781375	0.5255926907726876
2013.2	-1.442586442103837	0.516391983093719
2013.284932	-1.2757198299337043	0.4964201746558348
2013.367123	-1.186796875123683	0.45483520795506593
2013.452055	-1.081374361417056	0.43387984037305316
2013.534247	-0.7854510198708963	0.4356889964661572
2013.619178	-0.7329588810020253	0.46309750121938004
2013.70411	-0.8868491552134101	0.48061398210091955
2013.786301	-1.354078131149768	0.5096026340653083
2013.871233	-1.7340143177548732	0.5117737812571606
2013.953425	-2.1209693722179557	0.5058603330197825
2014.038356	-2.5748212127046104	0.4978133916099442
2014.123288	-2.83916103999194	0.46884044037571526
2014.2	-2.9191338503309643	0.45378148573642885
2014.284932	-2.926221531820932	0.4277136724843037
2014.367123	-2.9539280347278565	0.4239021616696632
2014.452055	-2.9973267308908733	0.43329223709340875
2014.534247	-2.85848008366599	0.43651665435373904
2014.619178	-2.7227523452111226	0.46885291290760805
2014.70411	-2.581947719138347	0.47641452168675424
2014.786301	-2.479281891487894	0.48049903576343356
2014.871233	-2.5005343791584433	0.4811064875114982
2014.953425	-2.375812681393471	0.5001461859947317
2015.038356	-2.536366473536096	0.5403937242189891
2015.123288	-2.658127330965467	0.5222995337942486
2015.2	-2.7211008039133966	0.5180396980297647
2015.284932	-2.6395703208785006	0.5112371834103979
2015.367123	-2.368405898648688	0.5269425986025139
2015.452055	-2.079006293456616	0.5298225310206305
2015.534247	-1.800626407861665	0.5228743815281888
2015.619178	-1.6764789698231866	0.5444030269447512
2015.70411	-1.65039095580436	0.5857375452169105
2015.786301	-1.7109616442385338	0.6122179774911335
2015.871233	-1.733863668762391	0.6587538139989891
2015.953425	-1.7878036151189185	0.7266965450402135
2016.038251	-1.7819104733019022	0.7768815395143344
2016.122951	-1.6927828253866237	0.7574551217367622
2016.202186	-1.582120107130172	0.7234991647004565
2016.286885	-1.3896252434178271	0.7025460934478691
2016.368852	-1.355501479299246	0.6611550713473506
2016.453552	-1.349298771057475	0.6126832502839357
2016.535519	-1.2531416996359557	0.5821537565256617
2016.620219	-1.1066419571631494	0.5882652443841986
2016.704918	-1.022707811032045	0.5836498563749373
2016.786885	-1.1653210498020852	0.6165192880193363
2016.871585	-1.3578927072270823	0.6407211116849395
2016.953552	-1.4844115955576456	0.6571710620629898
2017.038356	-1.5651381414550687	0.6771051891687963
2017.123288	-1.6211129784363862	0.6849247805333935
2017.2	-1.6182300282922633	0.7060989843169688
2017.284932	-1.2990663284676314	0.683517969857356
2017.367123	-0.9447821434910435	0.6538195825100164
2017.452055	-0.6064446124107945	0.6123054569036611
2017.534247	-0.535574266611387	0.5655878809494725
2017.619178	-0.44924647458104733	0.552451343501111
2017.70411	-0.4231617859895993	0.5365340223324727
2017.786301	-0.41868368752298313	0.5373373334767895
2017.871233	-0.7212092029288458	0.6775742704442899
2017.953425	-0.9691299950990722	0.735534372954819
2018.038356	-1.0360536015141268	0.7672928796883519
2018.123288	-0.8463619106696809	0.8567248775072726
2018.2	-0.5825544017386889	0.8786526988315642
2018.284932	-0.43770396143176293	0.8833327880128385
2018.367123	-0.028822473902388457	0.7526016864617397
2018.452055	0.3186327733735963	0.7107906983858504
2018.534247	0.6196120186267307	0.679237182080728
2018.619178	0.5840913656688242	0.6201871105613223
2018.70411	0.4663408067882575	0.6265586995144055
2018.786301	0.166534471012735	0.6649620254473502
2018.871233	-0.1718322257374597	0.7856258243431635
2018.953425	-0.5294951772006218	0.8683024814099969
2019.038356	-0.6838108307430033	0.9772990480457193
2019.123288	-0.9113043493622277	1.0157313584738108
2019.2	-0.945224322168752	1.045734854974343
2019.284932	-0.7401565444154519	1.046455998736909
2019.367123	-0.19487797136715113	0.9150235190124638
2019.452055	0.2515045083900411	0.7985533985021727
2019.534247	0.4377053712617949	0.6873305031343174
2019.619178	0.37410805049396423	0.699750541184814
2019.70411	0.4384818932824317	0.718804063311373
2019.786301	0.362266707342938	0.6803284073341108
2019.871233	0.09139310427898761	0.702377093881795
2019.953425	-0.1869775208268324	0.7502646245886927
2020.038251	-0.22987477382709698	0.8395904010685951
2020.122951	0.05507054844074122	0.8193148362834892
2020.202186	0.18810523459734063	0.7890311075318146
2020.286885	0.2810923967110268	0.7951563845079977
2020.368852	0.007729873841710644	0.7910122636014022
2020.453552	0.04905558103039054	0.7857925846484649
2020.535519	-0.018261000378682946	0.7063739017025409
2020.620219	-0.022431979942689306	0.7005153811273994
2020.704918	-0.3164477903762054	0.7374448936829925
2020.786885	-0.5292020325889255	0.7379978897253183
2020.871585	-0.4790543749380669	0.7693334436912818
2020.953552	-0.743043866270434	0.7836472858676738
