# Supplementary material for: The influence of subglacial lake discharge on Thwaites Glacier ice-shelf melting and grounding-line retreat
Source: Nat Commun. 2025 Mar 6;16:2272. doi: 10.1038/s41467-025-57417-1 (PMC11885594; doi:10.1038/s41467-025-57417-1)
Supplement: Supplementary file 4 — Source Data 2 [file 41467_2025_57417_MOESM4_ESM.zip › SourceData/2e_Pine_Island_basal_melt_anomalies.csv]

dates_decimal	basal_melt_anomalies	basal_melt_errors
2012.122951	0.217676347	3.958972023
2012.202186	0.545530049	3.956756407
2012.286885	0.774506744	3.957306716
2012.368852	0.576473608	3.958085801
2012.453552	0.352022154	3.958260158
2012.535519	0.372823565	3.958572613
2012.620219	0.261988346	3.958903832
2012.704918	0.534963317	3.958440881
2012.786885	0.657778836	3.957967234
2012.871585	0.262121859	3.957316426
2012.953552	-0.239084027	3.956702193
2013.038356	-0.269722399	3.958449122
2013.123288	-0.689951289	3.959209039
2013.2	-1.195493937	3.957446781
2013.284932	-1.15580794	3.957234034
2013.367123	-1.277673644	3.958989124
2013.452055	-1.175947136	3.958952673
2013.534247	-1.181170702	3.95821513
2013.619178	-1.318170335	3.959111276
2013.70411	-1.520380176	3.962650616
2013.786301	-1.149860759	3.964895951
2013.871233	-0.710061784	3.965257039
2013.953425	-0.026951117	3.964007444
2014.038356	0.978142397	3.961725206
2014.123288	2.190168365	3.960008136
2014.2	2.990994769	3.958698743
2014.284932	3.18951979	3.958188136
2014.367123	3.053372071	3.959733077
2014.452055	2.505882151	3.961771687
2014.534247	1.52407045	3.961354747
2014.619178	1.167909591	3.959617086
2014.70411	1.066010234	3.957413824
2014.786301	1.094951992	3.958732952
2014.871233	1.324397144	3.962061617
2014.953425	1.373391424	3.963911808
2015.038356	0.901648127	3.964606952
2015.123288	0.385676832	3.963421509
2015.2	0.006106488	3.960874583
2015.284932	-0.477390331	3.959983643
2015.367123	-0.943045138	3.960089534
2015.452055	-1.513150888	3.960180972
2015.534247	-2.274619673	3.960082717
2015.619178	-2.945615925	3.960114376
2015.70411	-3.153687335	3.96082019
2015.786301	-2.734293488	3.961694554
2015.871233	-2.38238789	3.962995352
2015.953425	-2.013169208	3.963179536
2016.038251	-1.719703793	3.963227824
2016.122951	-1.77913901	3.963622673
2016.202186	-1.752677777	3.963466395
2016.286885	-1.561510712	3.963180593
2016.368852	-1.153621331	3.964153186
2016.453552	-0.492140251	3.96763639
2016.535519	0.135592355	3.968340591
2016.620219	0.740738775	3.966522737
2016.704918	0.852154152	3.966169141
2016.786885	0.916597885	3.965943814
2016.871585	0.433198464	3.96574651
2016.953552	-0.125523803	3.96614614
2017.038356	-1.067121662	3.967829987
2017.123288	-1.00095483	3.96782802
2017.2	-0.05935901	3.964670187
2017.284932	1.305254363	3.963109373
2017.367123	2.142866904	3.965732061
2017.452055	2.486984212	3.966456349
2017.534247	1.996094484	3.965122527
2017.619178	0.913635672	3.964232857
2017.70411	-0.776235111	3.964405471
2017.786301	-1.540546277	3.965533257
2017.871233	-1.703686318	3.966247021
2017.953425	-0.723745053	3.96783335
2018.038356	-0.134448522	3.969124932
2018.123288	1.05517039	3.968191438
2018.2	1.750809878	3.966111146
2018.284932	2.308716962	3.964300803
2018.367123	1.493411252	3.963531632
2018.452055	0.19226223	3.965298914
2018.534247	-1.093566048	3.965834801
