# Supplementary material for: The influence of subglacial lake discharge on Thwaites Glacier ice-shelf melting and grounding-line retreat
Source: Nat Commun. 2025 Mar 6;16:2272. doi: 10.1038/s41467-025-57417-1 (PMC11885594; doi:10.1038/s41467-025-57417-1)
Supplement: Supplementary file 4 — Source Data 2 [file 41467_2025_57417_MOESM4_ESM.zip › SourceData/1a_subglacial_lake_mask.tif.aux.xml]

<PAMDataset>
  <PAMRasterBand band="1">
    <Metadata>
      <MDI key="STATISTICS_MAXIMUM">1</MDI>
      <MDI key="STATISTICS_MEAN">1</MDI>
      <MDI key="STATISTICS_MINIMUM">1</MDI>
      <MDI key="STATISTICS_STDDEV">0</MDI>
      <MDI key="STATISTICS_VALID_PERCENT">1.486</MDI>
    </Metadata>
  </PAMRasterBand>
</PAMDataset>
