# Supplementary material for: The influence of subglacial lake discharge on Thwaites Glacier ice-shelf melting and grounding-line retreat
Source: Nat Commun. 2025 Mar 6;16:2272. doi: 10.1038/s41467-025-57417-1 (PMC11885594; doi:10.1038/s41467-025-57417-1)
Supplement: Supplementary file 4 — Source Data 2 [file 41467_2025_57417_MOESM4_ESM.zip › SourceData/SI_twit_full_area.csv]

index	dates	dates_datetime	dates_decimal	averages	changes	rate_2011_2013
2	2010-12-15	2010-12-15	2010.953425	9.630396319201672	0.0	-0.6862502331011102
3	2011-01-15	2011-01-15	2011.038356	9.032324263027736	-0.5980720561739368
4	2011-02-15	2011-02-15	2011.123288	8.541179598461499	-1.0892167207401737
5	2011-03-15	2011-03-15	2011.2	8.273189732493186	-1.357206586708486
6	2011-04-15	2011-04-15	2011.284932	8.73389415721583	-0.8965021619858415
7	2011-05-15	2011-05-15	2011.367123	7.647667573474128	-1.9827287457275444
8	2011-06-15	2011-06-15	2011.452055	7.8126918724898635	-1.8177044467118089
9	2011-07-15	2011-07-15	2011.534247	7.187964816738789	-2.4424315024628838
10	2011-08-15	2011-08-15	2011.619178	7.985305162508096	-1.6450911566935762
11	2011-09-15	2011-09-15	2011.70411	7.560593668277973	-2.069802650923699
12	2011-10-15	2011-10-15	2011.786301	7.366522241008374	-2.2638740781932984
13	2011-11-15	2011-11-15	2011.871233	7.577170126393156	-2.0532261928085163
14	2011-12-15	2011-12-15	2011.953425	6.9174691820333125	-2.71292713716836
15	2012-01-15	2012-01-15	2012.038251	6.839764053377362	-2.7906322658243106
16	2012-02-15	2012-02-15	2012.122951	6.264681363539262	-3.36571495566241
17	2012-03-15	2012-03-15	2012.202186	6.35801077570234	-3.2723855434993325
18	2012-04-15	2012-04-15	2012.286885	7.146673185900113	-2.4837231333015595
19	2012-05-15	2012-05-15	2012.368852	7.065442304376146	-2.5649540148255268
20	2012-06-15	2012-06-15	2012.453552	6.731411869327228	-2.898984449874445
21	2012-07-15	2012-07-15	2012.535519	6.3157665574759765	-3.314629761725696
22	2012-08-15	2012-08-15	2012.620219	6.3843846724513815	-3.246011646750291
23	2012-09-15	2012-09-15	2012.704918	5.806169258617557	-3.824227060584115
24	2012-10-15	2012-10-15	2012.786885	7.10799656304285	-2.5223997561588227
25	2012-11-15	2012-11-15	2012.871585	6.821498273951667	-2.8088980452500056
26	2012-12-15	2012-12-15	2012.953552	6.326619317426401	-3.3037770017752717
27	2013-01-15	2013-01-15	2013.038356	4.569005703839072	-5.0613906153626
28	2013-02-15	2013-02-15	2013.123288	4.85246077450839	-4.777935544693283
29	2013-03-15	2013-03-15	2013.2	4.147978303754206	-5.482418015447466
30	2013-04-15	2013-04-15	2013.284932	3.39071679910024	-6.239679520101432
31	2013-05-15	2013-05-15	2013.367123	3.738202611605326	-5.892193707596346
32	2013-06-15	2013-06-15	2013.452055	3.926866695334349	-5.703529623867323
33	2013-07-15	2013-07-15	2013.534247	4.885869822104772	-4.7445264970969
34	2013-08-15	2013-08-15	2013.619178	4.758172727022015	-4.872223592179657
35	2013-09-15	2013-09-15	2013.70411	4.142943406874133	-5.487452912327539
36	2013-10-15	2013-10-15	2013.786301	4.529440604422215	-5.100955714779458
37	2013-11-15	2013-11-15	2013.871233	3.4855649106794124	-6.14483140852226
38	2013-12-15	2013-12-15	2013.953425	2.443755242118129	-7.186641077083544
39	2014-01-15	2014-01-15	2014.038356	1.5455104342528752	-8.084885884948797
40	2014-02-15	2014-02-15	2014.123288	1.882112126438706	-7.748284192762966
41	2014-03-15	2014-03-15	2014.2	1.2430007651167096	-8.387395554084963
42	2014-04-15	2014-04-15	2014.284932	1.2108194040400642	-8.419576915161608
43	2014-05-15	2014-05-15	2014.367123	1.2833914613723756	-8.347004857829297
44	2014-06-15	2014-06-15	2014.452055	1.3870264746696284	-8.243369844532044
45	2014-07-15	2014-07-15	2014.534247	0.9072299506190762	-8.723166368582596
46	2014-08-15	2014-08-15	2014.619178	1.1495523873993028	-8.480843931802369
47	2014-09-15	2014-09-15	2014.70411	0.40206824127672497	-9.228328077924948
48	2014-10-15	2014-10-15	2014.786301	1.4662527104013974	-8.164143608800275
49	2014-11-15	2014-11-15	2014.871233	1.521349330128673	-8.109046989073
50	2014-12-15	2014-12-15	2014.953425	1.577962076703314	-8.052434242498357
51	2015-01-15	2015-01-15	2015.038356	0.8905681071665463	-8.739828212035125
52	2015-02-15	2015-02-15	2015.123288	0.3508911838499599	-9.279505135351712
53	2015-03-15	2015-03-15	2015.2	0.486517188884958	-9.143879130316716
54	2015-04-15	2015-04-15	2015.284932	-0.16442993535833844	-9.79482625456001
55	2015-05-15	2015-05-15	2015.367123	0.1561570462405471	-9.474239272961125
56	2015-06-15	2015-06-15	2015.452055	0.5805264926209467	-9.049869826580725
57	2015-07-15	2015-07-15	2015.534247	0.7492896093592525	-8.88110670984242
58	2015-08-15	2015-08-15	2015.619178	1.4929682964826152	-8.137428022719057
59	2015-09-15	2015-09-15	2015.70411	1.6657356591832717	-7.9646606600184
60	2015-10-15	2015-10-15	2015.786301	0.9617927360208067	-8.668603583180865
61	2015-11-15	2015-11-15	2015.871233	0.33326681595387814	-9.297129503247795
62	2015-12-15	2015-12-15	2015.953425	0.24011227358942447	-9.390284045612248
63	2016-01-15	2016-01-15	2016.038251	-0.11041582784345073	-9.740812147045123
64	2016-02-15	2016-02-15	2016.122951	0.6766693637150676	-8.953726955486605
65	2016-03-15	2016-03-15	2016.202186	0.67733500083583	-8.953061318365842
66	2016-04-15	2016-04-15	2016.286885	0.343954221351997	-9.286442097849676
67	2016-05-15	2016-05-15	2016.368852	0.22215733033459203	-9.40823898886708
68	2016-06-15	2016-06-15	2016.453552	0.19390746110524887	-9.436488858096425
69	2016-07-15	2016-07-15	2016.535519	0.3235623328916488	-9.306833986310025
70	2016-08-15	2016-08-15	2016.620219	0.19984515961384614	-9.430551159587825
71	2016-09-15	2016-09-15	2016.704918	0.14046621793194822	-9.489930101269724
72	2016-10-15	2016-10-15	2016.786885	0.32318702991718035	-9.307209289284492
73	2016-11-15	2016-11-15	2016.871585	0.48032159504304295	-9.150074724158628
74	2016-12-15	2016-12-15	2016.953552	0.06141357083578367	-9.568982748365888
75	2017-01-15	2017-01-15	2017.038356	-1.1525359996216036	-10.782932318823274
76	2017-02-15	2017-02-15	2017.123288	-1.5253239865888628	-11.155720305790535
77	2017-03-15	2017-03-15	2017.2	-1.243136122618636	-10.87353244182031
78	2017-04-15	2017-04-15	2017.284932	-0.7829227827183188	-10.413319101919992
79	2017-05-15	2017-05-15	2017.367123	-0.4542358553172737	-10.084632174518948
80	2017-06-15	2017-06-15	2017.452055	-0.5174436022672938	-10.147839921468965
81	2017-07-15	2017-07-15	2017.534247	0.15159987931204313	-9.47879643988963
82	2017-08-15	2017-08-15	2017.619178	-0.04505042195713559	-9.675446741158808
83	2017-09-15	2017-09-15	2017.70411	0.13049702097157964	-9.499899298230094
84	2017-10-15	2017-10-15	2017.786301	-1.0219383948558085	-10.652334714057481
85	2017-11-15	2017-11-15	2017.871233	-0.6262532547947199	-10.256649573996391
86	2017-12-15	2017-12-15	2017.953425	-0.9797701401745572	-10.61016645937623
87	2018-01-15	2018-01-15	2018.038356	-0.4414341458942899	-10.071830465095964
88	2018-02-15	2018-02-15	2018.123288	-2.4510480790549005	-12.081444398256572
89	2018-03-15	2018-03-15	2018.2	-1.9648680866889234	-11.595264405890596
90	2018-04-15	2018-04-15	2018.284932	-2.008902394253275	-11.639298713454949
91	2018-05-15	2018-05-15	2018.367123	-0.1446707537945579	-9.77506707299623
92	2018-06-15	2018-06-15	2018.452055	-0.0854812043530124	-9.715877523554685
93	2018-07-15	2018-07-15	2018.534247	-0.24074193794433385	-9.871138257146008
94	2018-08-15	2018-08-15	2018.619178	-0.49775656913888866	-10.128152888340562
95	2018-09-15	2018-09-15	2018.70411	-0.5429875777939619	-10.173383896995635
96	2018-10-15	2018-10-15	2018.786301	-0.8770947875647709	-10.507491106766444
97	2018-11-15	2018-11-15	2018.871233	-0.9048073521682194	-10.535203671369892
98	2018-12-15	2018-12-15	2018.953425	-1.3765406139108665	-11.006936933112538
99	2019-01-15	2019-01-15	2019.038356	-2.6345718667263123	-12.264968185927984
100	2019-02-15	2019-02-15	2019.123288	-3.2778418046586655	-12.908238123860336
101	2019-03-15	2019-03-15	2019.2	-3.2457371893796054	-12.876133508581276
102	2019-04-15	2019-04-15	2019.284932	-2.3629802932272423	-11.993376612428914
103	2019-05-15	2019-05-15	2019.367123	-2.858095437922376	-12.488491757124049
104	2019-06-15	2019-06-15	2019.452055	-2.1503609482054156	-11.780757267407086
105	2019-07-15	2019-07-15	2019.534247	-1.9757522568106651	-11.606148576012338
106	2019-08-15	2019-08-15	2019.619178	-0.5171983603990511	-10.147594679600722
107	2019-09-15	2019-09-15	2019.70411	-1.1701154116711585	-10.800511730872831
108	2019-10-15	2019-10-15	2019.786301	-1.7744434835105543	-11.404839802712228
109	2019-11-15	2019-11-15	2019.871233	-3.838613091757471	-13.469009410959142
110	2019-12-15	2019-12-15	2019.953425	-2.3671404044417774	-11.99753672364345
111	2020-01-15	2020-01-15	2020.038251	-3.041812755886652	-12.672209075088325
112	2020-02-15	2020-02-15	2020.122951	-2.8501190751097925	-12.480515394311464
113	2020-03-15	2020-03-15	2020.202186	-3.430600292487831	-13.060996611689504
114	2020-04-15	2020-04-15	2020.286885	-2.7083485082343772	-12.338744827436049
115	2020-05-15	2020-05-15	2020.368852	-2.7032391321463662	-12.333635451348037
116	2020-06-15	2020-06-15	2020.453552	-2.1577709913253784	-11.78816731052705
117	2020-07-15	2020-07-15	2020.535519	-3.0696761401163206	-12.700072459317994
118	2020-08-15	2020-08-15	2020.620219	-5.0027486022637815	-14.633144921465455
119	2020-09-15	2020-09-15	2020.704918	-3.706736542159058	-13.337132861360729
120	2020-10-15	2020-10-15	2020.786885	-3.6106221659978233	-13.241018485199497
121	2020-11-15	2020-11-15	2020.871585	-3.2535599099089767	-12.883956229110648
122	2020-12-15	2020-12-15	2020.953552	-4.5452510665674675	-14.175647385769139
123	2021-01-15	2021-01-15	2021.038356	-4.9318711665960455	-14.562267485797719
124	2021-02-15	2021-02-15	2021.123288	-5.329450774013548	-14.95984709321522
125	2021-03-15	2021-03-15	2021.2	-5.913992142677307	-15.544388461878977
126	2021-04-15	2021-04-15	2021.284932	-5.432847013804904	-15.063243333006575	-18.79042172497353
