# Supplementary material for: The influence of subglacial lake discharge on Thwaites Glacier ice-shelf melting and grounding-line retreat
Source: Nat Commun. 2025 Mar 6;16:2272. doi: 10.1038/s41467-025-57417-1 (PMC11885594; doi:10.1038/s41467-025-57417-1)
Supplement: Supplementary file 4 — Source Data 2 [file 41467_2025_57417_MOESM4_ESM.zip › SourceData/lakes_timeseries/Thw270.csv]

Name	dates_decimal	lake_volume_change_km3	lake_volume_change_unc_km3
Thw270	2011.2995869165397	-0.0285154700328351	0.0447163058419164
Thw270	2011.4228745877726	-0.0679759177175224	0.0447744603260782
Thw270	2011.5461622590055	-0.1103328965754	0.0720497305057707
Thw270	2011.6694499302384	-0.0898342463799815	0.0791279694225073
Thw270	2011.7927376014713	-0.109250751201796	0.0710221721832612
Thw270	2011.9160252727042	-0.0316546479571591	0.0682380194732614
Thw270	2012.039205531522	0.0780589517651684	0.0550771821638384
Thw270	2012.1621563511942	0.0832740714672671	0.047445445054619
Thw270	2012.2851071708662	0.0205538077014551	0.0619490993173076
Thw270	2012.4080579905383	-0.0685230286706856	0.0478225080261317
Thw270	2012.5310088102106	-0.0432136595976369	0.0545745622866608
Thw270	2012.6539596298826	-0.0040711559775592	0.056226370844105
Thw270	2012.7769104495546	-0.0475663408972692	0.0562848164281725
Thw270	2012.899861269227	-0.0540503569487701	0.0525314094403641
Thw270	2013.0228745877728	-0.0546720403756214	0.0596956124866663
Thw270	2013.1461622590057	0.0078258052773784	0.0411895441676909
Thw270	2013.2694499302384	0.0234851203138814	0.0650767637039901
Thw270	2013.3927376014713	0.0096453899288372	0.0644769077880464
Thw270	2013.5160252727042	-0.0446964766744713	0.0581867957882991
Thw270	2013.639312943937	-0.148443007112997	0.0582433623811796
Thw270	2013.76260061517	-0.814556040863542	0.0776414845652193
Thw270	2013.8858882864029	-0.973320677949811	0.0807023727445063
Thw270	2014.0091759576358	-1.0636543747103	0.063853413489611
Thw270	2014.1324636288687	-1.04087846115122	0.0662908279282382
Thw270	2014.2557513001016	-0.98002961805726	0.0685785272244641
Thw270	2014.3790389713342	-1.11929732809535	0.0705752008335824
Thw270	2014.5023266425671	-1.01478695744396	0.0986655470424293
Thw270	2014.6256143138	-1.01778933866335	0.0850217921359486
Thw270	2014.748901985033	-1.01771214847036	0.0790303005907451
Thw270	2014.8721896562658	-1.02833713298798	0.0739924597757199
Thw270	2014.9954773274987	-1.00828229619228	0.0628132608217059
Thw270	2015.1187649987316	-0.990385080469665	0.0627994772924781
Thw270	2015.2420526699646	-0.944403681291588	0.0594859233915491
Thw270	2015.3653403411975	-0.955861602271526	0.058887032680231
Thw270	2015.4886280124301	-0.949886764565723	0.0795074296670328
Thw270	2015.611915683663	-1.00455895625356	0.0809314098051633
Thw270	2015.735203354896	-0.900055203407194	0.0994350907951752
Thw270	2015.8584910261288	-0.954781023195696	0.0810500366938389
Thw270	2015.9817786973617	-0.897518245150115	0.0682450795554576
Thw270	2016.1047793020139	-0.846042675764285	0.0610278964615371
Thw270	2016.227730121686	-0.750134775428675	0.051675690690941
Thw270	2016.350680941358	-0.690815688830416	0.0534078124899987
Thw270	2016.4736317610302	-0.768253717785714	0.0617500946114207
Thw270	2016.5965825807023	-0.839227902957479	0.0628238362253775
Thw270	2016.7195334003745	-0.822581251154038	0.0751382423302928
Thw270	2016.8424842200466	-0.755249603651935	0.0657658032298628
Thw270	2016.9654350397186	-0.585931362048782	0.0867933167113723
Thw270	2017.0886280124303	-0.686557667975242	0.0761807546058984
Thw270	2017.211915715373	-0.644015768908187	0.0616023391218048
Thw270	2017.3352033866058	-0.630711866754959	0.0744397254483689
Thw270	2017.4584910578387	-0.742834814130261	0.0561073801757318
Thw270	2017.5817787290716	-0.737927507017931	0.0688665580122616
Thw270	2017.7050664003043	-0.676595818900811	0.0699703169507874
Thw270	2017.8283540715372	-0.604261584410444	0.0647969625389412
Thw270	2017.95164174277	-0.568547385181382	0.0588024518442005
Thw270	2018.074929414003	-0.575594696791173	0.0652094582525356
Thw270	2018.198217085236	-0.556534743238131	0.0471160490557449
Thw270	2018.3215047564688	-0.519576626763376	0.0558159663691515
Thw270	2018.4447924277017	-0.619433163356154	0.0626241031818685
Thw270	2018.5680800989346	-0.556483068352168	0.0665984558348674
Thw270	2018.6913677701675	-0.605282901270205	0.0759617665536413
Thw270	2018.8146554414002	-0.625934285200224	0.064431970834822
Thw270	2018.937943112633	-0.556255006278119	0.0576167926157513
Thw270	2019.061230783866	-0.568564290637105	0.0558371979071811
Thw270	2019.184518455099	-0.631239164317517	0.0569779397202326
Thw270	2019.3078061263318	-0.638396029482552	0.0600938365732296
Thw270	2019.4310937975647	-0.65991013989123	0.0616074397572316
