# Supplementary material for: The influence of subglacial lake discharge on Thwaites Glacier ice-shelf melting and grounding-line retreat
Source: Nat Commun. 2025 Mar 6;16:2272. doi: 10.1038/s41467-025-57417-1 (PMC11885594; doi:10.1038/s41467-025-57417-1)
Supplement: Supplementary file 4 — Source Data 2 [file 41467_2025_57417_MOESM4_ESM.zip › SourceData/lakes_timeseries/Thw70.csv]

Name	dates_decimal	lake_volume_change_km3	lake_volume_change_unc_km3
Thw70	2011.2995872336378	-0.125615244516424	0.09875905529394936
Thw70	2011.4228749048707	-0.120246061556394	0.09774224907746913
Thw70	2011.5461625761036	-0.0965592678524524	0.10004297343942743
Thw70	2011.6694502473363	-0.0275383138838457	0.10413107969522103
Thw70	2011.7927379185692	-0.0191447404524726	0.10494715021689625
Thw70	2011.916025589802	0.0245090027408554	0.10224102037189314
Thw70	2012.0392058477535	0.0470914889812993	0.09972352435763562
Thw70	2012.1621566674257	0.0172841755743179	0.09716846862479864
Thw70	2012.2851074870978	-0.0166019592251106	0.09959013380130222
Thw70	2012.4080583067698	-0.0366019246364132	0.09871829114700703
Thw70	2012.531009126442	-0.0903866903351467	0.10133075205156827
Thw70	2012.6539599461141	-0.07632984266256	0.10280664194552629
Thw70	2012.7769107657862	0.162300757450063	0.10245177384865169
Thw70	2012.8998615854584	0.0244808195723152	0.10196327494361788
Thw70	2013.0228749048706	-0.0950383958022829	0.09922772264437882
Thw70	2013.1461625761035	-0.093261507150336	0.09808873358871378
Thw70	2013.2694502473364	-0.151095098648887	0.1106997707377243
Thw70	2013.3927379185693	-0.166788785266854	0.1073062332343359
Thw70	2013.5160255898022	-0.0763050619208172	0.09848647642168401
Thw70	2013.639313261035	-0.220352228269417	0.10316755243918406
Thw70	2013.7626009322678	-0.67786167593395	0.10699860693387986
Thw70	2013.8858886035007	-0.752936828983272	0.10102128911519337
Thw70	2014.0091762747336	-0.858623189222816	0.09933361287469701
Thw70	2014.1324639459665	-0.999887107278257	0.09998199406020433
Thw70	2014.2557516171994	-1.11228418128707	0.10315405412117107
Thw70	2014.3790392884323	-1.12280453136673	0.10703721840918148
Thw70	2014.5023269596652	-1.04797813749789	0.10592076183325379
Thw70	2014.625614630898	-0.916565153271015	0.10408214478233285
Thw70	2014.748902302131	-0.986979534705895	0.10598615737226615
Thw70	2014.8721899733637	-0.98778872475458	0.10114862527976404
Thw70	2014.9954776445966	-0.878905427133979	0.10190613445984738
Thw70	2015.1187653158295	-0.867522180534032	0.09946408040190102
Thw70	2015.2420529870624	-0.836605551300433	0.10007487646144929
Thw70	2015.3653406582953	-0.797293724017936	0.10086319264425808
Thw70	2015.4886283295282	-0.785897868228505	0.09986165404085957
Thw70	2015.611916000761	-0.78792887598595	0.09991177422576818
Thw70	2015.735203671994	-0.549729967915987	0.10177194452156285
Thw70	2015.858491343227	-0.606630059390318	0.09975706962112581
Thw70	2015.9817790144596	-0.640792018297219	0.0990090293049348
Thw70	2016.1047796182454	-0.62081962921578	0.09730197922876056
Thw70	2016.2277304379174	-0.710612465020854	0.09778579667036101
Thw70	2016.3506812575895	-0.655185657937745	0.1007213294387458
Thw70	2016.4736320772618	-0.589639274029776	0.09891034875102762
Thw70	2016.5965828969338	-0.558440625086367	0.10237864550336861
Thw70	2016.7195337166058	-0.625098741971504	0.1011120330897463
Thw70	2016.842484536278	-0.567624591577018	0.1004491008049392
Thw70	2016.9654353559501	-0.466419099074192	0.09895263769794002
Thw70	2017.088628329528	-0.515518442015223	0.09782311656347803
Thw70	2017.211916000761	-0.35276557999305	0.09912062284732535
Thw70	2017.335203671994	-0.321885095026602	0.11106340073630462
Thw70	2017.4584913432268	-0.407972206348446	0.10742935530722271
Thw70	2017.5817790144597	-0.356485400076599	0.10498457521640284
Thw70	2017.7050666856926	-0.32535237611122	0.10999365022239824
Thw70	2017.8283543569255	-0.400813599185793	0.11458096850997021
Thw70	2017.9516420281584	-0.365669845477702	0.10742850661686622
Thw70	2018.074929699391	-0.307600511626536	0.10623737155644428
Thw70	2018.198217370624	-0.296042564019385	0.10808580093974895
Thw70	2018.3215050418569	-0.317737354681978	0.10738393428233378
Thw70	2018.4447927130898	-0.357454625548094	0.10816297559072971
Thw70	2018.5680803843227	-0.387879648588661	0.10784106118252133
Thw70	2018.6913680555556	-0.32228997982821	0.11143030498654169
Thw70	2018.8146557267885	-0.368376034254701	0.11640373796604273
Thw70	2018.9379433980214	-0.294514319470021	0.11496191529766044
Thw70	2019.0612310692543	-0.257595916931228	0.11377495392483551
Thw70	2019.184518740487	-0.302884460299336	0.11011485582051284
Thw70	2019.3078064117199	-0.216600797373167	0.11094568629129573
Thw70	2019.4310940829528	-0.309168983825562	0.10934626930548319
