# Supplementary material for: The influence of subglacial lake discharge on Thwaites Glacier ice-shelf melting and grounding-line retreat
Source: Nat Commun. 2025 Mar 6;16:2272. doi: 10.1038/s41467-025-57417-1 (PMC11885594; doi:10.1038/s41467-025-57417-1)
Supplement: Supplementary file 4 — Source Data 2 [file 41467_2025_57417_MOESM4_ESM.zip › SourceData/lakes_timeseries/Thw170.csv]

Name	dates_decimal	lake_volume_change_km3	lake_volume_change_unc_km3
Thw170	2011.2995864091831	0.0711980095768717	0.16642487462922045
Thw170	2011.422874080416	0.0158918293659588	0.1542401736367592
Thw170	2011.546161751649	0.0485459370718624	0.1528394877035178
Thw170	2011.6694494228818	0.135047592947673	0.1769171644045053
Thw170	2011.7927370941147	0.123362043213959	0.16377909431248633
Thw170	2011.9160247653476	0.0549491054050735	0.1578976406017065
Thw170	2012.0392050255516	-0.0081295485951114	0.15640780714779667
Thw170	2012.1621558452237	-0.0299691286211328	0.15102260798574846
Thw170	2012.2851066648957	0.0271461973115677	0.1547960741457392
Thw170	2012.408057484568	0.0197846331610346	0.16333633323416114
Thw170	2012.53100830424	0.0758891234178002	0.16163295445692122
Thw170	2012.6539591239123	0.104214781130254	0.15815493771633082
Thw170	2012.7769099435843	0.0191713812562962	0.1483892956258819
Thw170	2012.8998607632564	0.0781046317798451	0.15148240107193078
Thw170	2013.022874080416	0.119642880531831	0.15462484797075862
Thw170	2013.1461617516488	0.074936662494347	0.14685474584749936
Thw170	2013.2694494228817	0.101953574402553	0.16313830355577844
Thw170	2013.3927370941146	-0.216866778233106	0.18489830536183655
Thw170	2013.5160247653475	-0.341983809798035	0.16291002007606248
Thw170	2013.6393124365804	-0.342089730343462	0.17899584768734972
Thw170	2013.7626001078133	-0.316074706962292	0.15804351478001985
Thw170	2013.8858877790462	-0.340340382169818	0.14938254005400387
Thw170	2014.0091754502791	-0.350686446401062	0.1447437580122106
Thw170	2014.1324631215118	-0.354496305282406	0.14827697146145863
Thw170	2014.2557507927447	-0.325839353484766	0.15472133014074818
Thw170	2014.3790384639776	-0.266097943758242	0.148226539851865
Thw170	2014.5023261352105	-0.285738909635588	0.1420375879819289
Thw170	2014.6256138064434	-0.197514691903929	0.1458963112878837
Thw170	2014.7489014776763	-0.205729384787745	0.15986392872102662
Thw170	2014.8721891489092	-0.223385938060753	0.16528010876437543
Thw170	2014.9954768201421	-0.267141581028143	0.14983899920003269
Thw170	2015.118764491375	-0.259006870665629	0.14790353076657053
Thw170	2015.2420521626077	-0.393110013346027	0.15978709731816262
Thw170	2015.3653398338406	-0.363735532346755	0.15774622918848494
Thw170	2015.4886275050735	-0.198238042758508	0.16775416847534752
Thw170	2015.6119151763064	-0.0019745511050499	0.21509782602004834
Thw170	2015.7352028475393	-0.125543442860927	0.16465534874732723
Thw170	2015.8584905187722	-0.131384906992093	0.16366730577127594
Thw170	2015.9817781900051	-0.133913071650756	0.16301934292715084
Thw170	2016.1047787960433	-0.107182601928444	0.16015757045008708
Thw170	2016.2277296157154	-0.139330165045344	0.15503367962153405
Thw170	2016.3506804353876	-0.129102047953634	0.16043567497981626
Thw170	2016.4736312550597	0.0209883903136672	0.17187528063679577
Thw170	2016.596582074732	0.019664426473619	0.163880424961935
Thw170	2016.719532894404	0.0604317666946856	0.16433678635621904
Thw170	2016.842483714076	0.0960024935976545	0.17910328208089227
Thw170	2016.9654345337483	0.058031447896782	0.16226898753944846
Thw170	2017.0886275050736	0.105772184023488	0.15825769169610157
Thw170	2017.2064404173009	0.103440357858281	0.161520126872832
Thw170	2017.3297280885338	-0.300815534142605	0.129438727357745
Thw170	2017.4530157597667	-0.869337529651948	0.12665068914530833
Thw170	2017.5763034309996	-1.15940875919799	0.12529592324512745
Thw170	2017.6995911022323	-1.37274300577192	0.1430583531181515
Thw170	2017.8228787734652	-1.55044869069108	0.1451571994979396
Thw170	2017.946166444698	-1.68018972850243	0.13427804233775573
Thw170	2018.069454115931	-1.66582647793529	0.1354012226980355
Thw170	2018.1927417871639	-1.80734471763771	0.1408509980640075
Thw170	2018.3160294583968	-1.83199258980376	0.1402969233142794
Thw170	2018.4393171296297	-1.82089077271681	0.136234159187733
Thw170	2018.5626048008626	-1.8088599100171	0.13873427954569886
Thw170	2018.6858924720955	-1.70978606761304	0.13485016514313788
Thw170	2018.8091801433281	-1.78560915211725	0.13857365930940296
Thw170	2018.932467814561	-1.90751934777443	0.1443651651999064
Thw170	2019.055755485794	-1.90505508896615	0.1435646368780457
Thw170	2019.1790431570269	-1.76257956865281	0.13477297817922473
Thw170	2019.3023308282598	-1.66309412879223	0.13650063422496345
Thw170	2019.4256184994927	-1.71842854567852	0.14509782059892729
