# Supplementary material for: The influence of subglacial lake discharge on Thwaites Glacier ice-shelf melting and grounding-line retreat
Source: Nat Commun. 2025 Mar 6;16:2272. doi: 10.1038/s41467-025-57417-1 (PMC11885594; doi:10.1038/s41467-025-57417-1)
Supplement: Supplementary file 4 — Source Data 2 [file 41467_2025_57417_MOESM4_ESM.zip › SourceData/lakes_timeseries/Thw408.csv]

Name	dates_decimal	lake_volume_change_km3	lake_volume_change_unc_km3
Thw408	2011.2995869165397	0.009366948528017	0.0202668722355835
Thw408	2011.4228745877726	0.0113345201970405	0.0234128117034048
Thw408	2011.5461622590055	-0.0141611243133848	0.0213516029851725
Thw408	2011.6694499302384	-0.0195275092174077	0.0218202670478579
Thw408	2011.7927376014713	0.0033041518201779	0.0345075750234096
Thw408	2011.9160252727042	-0.021357594971459	0.0235966735979087
Thw408	2012.039205531522	-0.0290368410554672	0.0191350622507965
Thw408	2012.1621563511942	-0.0028112132535155	0.0218035629655833
Thw408	2012.2851071708662	0.0195111209290774	0.0233069467854289
Thw408	2012.4080579905383	0.0030363224719437	0.0241461728456827
Thw408	2012.5310088102106	0.0054134927665893	0.0238973826108037
Thw408	2012.6539596298826	-0.0323293700534109	0.0312918733088463
Thw408	2012.7769104495546	-0.0298307659999037	0.0278072840525395
Thw408	2012.899861269227	-0.0326555324800644	0.0193250619303438
Thw408	2013.0228745877728	0.0042172483711905	0.0235259698598261
Thw408	2013.1461622590057	-0.0029371976547651	0.0228471905864671
Thw408	2013.2694499302384	0.0053522597008706	0.0237849735596168
Thw408	2013.3927376014713	0.01929724227064	0.0239532883563876
Thw408	2013.5160252727042	-0.0152282504686448	0.0220378716640854
Thw408	2013.639312943937	-0.0635835942269179	0.0388646114103396
Thw408	2013.76260061517	-0.0011796232776225	0.0694348969925463
Thw408	2013.8858882864029	-0.0723210781894433	0.0730511029250962
Thw408	2014.0091759576358	-0.108324630588997	0.0256152808789074
Thw408	2014.1324636288687	-0.116081531002303	0.0212284433290104
Thw408	2014.2557513001016	-0.114746787949434	0.0234650512622589
Thw408	2014.3790389713342	-0.1007997065665	0.0317842211839731
Thw408	2014.5023266425671	-0.0566828264104679	0.0287533426112607
Thw408	2014.6256143138	-0.065518393946643	0.0280396815527741
Thw408	2014.748901985033	-0.120380062809969	0.0589107467726599
Thw408	2014.8721896562658	-0.130282799415597	0.0240098318298238
Thw408	2014.9954773274987	-0.121793262051656	0.0214396587520562
Thw408	2015.1187649987316	-0.119865934600308	0.0128655935343826
Thw408	2015.2420526699646	-0.0933103473669463	0.0213020737624344
Thw408	2015.3653403411975	-0.0852891297924915	0.0175979401741229
Thw408	2015.4886280124301	-0.0903040731704307	0.0306935659434697
Thw408	2015.611915683663	-0.0836707975001581	0.0365275822932242
Thw408	2015.735203354896	-0.086573886971984	0.0297266414304924
Thw408	2015.8584910261288	-0.081577145013973	0.0296773920798663
Thw408	2015.9817786973617	-0.0824608518915692	0.0261974363736548
Thw408	2016.1047793020139	-0.115133371786055	0.0247411075265832
Thw408	2016.227730121686	-0.11368815528789	0.0255350511647361
Thw408	2016.350680941358	-0.10489491104606	0.0240676636326893
Thw408	2016.4736317610302	-0.0695891921546971	0.023298490797844
Thw408	2016.5965825807023	-0.0493574565775808	0.0238304742818042
Thw408	2016.7195334003745	-0.0850411418669543	0.0323386488588307
Thw408	2016.8424842200466	-0.0938368146063562	0.0349206664055563
Thw408	2016.9654350397186	-0.11187764831403	0.0215828678126161
Thw408	2017.0886280124303	-0.0983808757214594	0.0248795213570577
Thw408	2017.211915715373	-0.10746131420814	0.0268881897147024
Thw408	2017.3352033866058	-0.107469946879158	0.0228629587627116
Thw408	2017.4584910578387	-0.0816675621592993	0.0216187072365336
Thw408	2017.5817787290716	-0.0855122499186141	0.0220964792635508
Thw408	2017.7050664003043	-0.0746007047980984	0.0268004680523886
Thw408	2017.8283540715372	-0.0601279844541529	0.0362715840824784
Thw408	2017.95164174277	-0.08935128727883	0.035180116487325
Thw408	2018.074929414003	-0.0793560107447458	0.0351913368702703
Thw408	2018.198217085236	-0.0983138076039436	0.0221966077647278
Thw408	2018.3215047564688	-0.100095158655777	0.0227170601611736
Thw408	2018.4447924277017	-0.0802285299706235	0.0269702090464299
Thw408	2018.5680800989346	-0.0910662171274378	0.028106998461399
Thw408	2018.6913677701675	-0.0945450652991108	0.031458516326622
Thw408	2018.8146554414002	-0.0882736384848097	0.0337272075189479
Thw408	2018.937943112633	-0.107042551136029	0.0281920947132109
Thw408	2019.061230783866	-0.0975925749227543	0.0278078141141273
Thw408	2019.184518455099	-0.0623446732600913	0.0190344206449386
Thw408	2019.3078061263318	-0.0580868626577198	0.0192535617560562
Thw408	2019.4310937975647	-0.0738115530023091	0.0184750817151754
