# Supplementary material for: The influence of subglacial lake discharge on Thwaites Glacier ice-shelf melting and grounding-line retreat
Source: Nat Commun. 2025 Mar 6;16:2272. doi: 10.1038/s41467-025-57417-1 (PMC11885594; doi:10.1038/s41467-025-57417-1)
Supplement: Supplementary file 4 — Source Data 2 [file 41467_2025_57417_MOESM4_ESM.zip › SourceData/lakes_timeseries/Thw142.csv]

Name	dates_decimal	lake_volume_change_km3	lake_volume_change_unc_km3
Thw142	2011.294111903856	-0.0220268283808713	0.15215254643967205
Thw142	2011.417399575089	-0.0381182651159709	0.14491756198326824
Thw142	2011.5406872463216	-0.0164211832227326	0.1428127071850873
Thw142	2011.6639749175545	-0.0498864976191464	0.1426359196109695
Thw142	2011.7872625887874	-0.0587172743690059	0.1483016426936532
Thw142	2011.9105502600203	-0.105546288069766	0.14229553007656717
Thw142	2012.0337454778892	-0.0796949574213086	0.14230465268089942
Thw142	2012.1566962975612	-0.0920844381128603	0.1442017737178995
Thw142	2012.2796471172333	-0.054990253984721	0.1493116716160883
Thw142	2012.4025979369055	-0.0567225266295846	0.14594299309680286
Thw142	2012.5255487565776	-0.0724427914643362	0.14467442312309509
Thw142	2012.6484995762498	-0.0502289075457386	0.15426561927920887
Thw142	2012.7714503959219	-0.0878060697894026	0.1519513049479587
Thw142	2012.894401215594	-0.0736459318716003	0.14297348103587007
Thw142	2013.0173995750888	-0.097186016647168	0.14113860551474236
Thw142	2013.1406872463217	-0.150300227767111	0.14060302654529605
Thw142	2013.2639749175546	-0.114535157791232	0.15884324876339995
Thw142	2013.3872625887875	-0.0166207627889345	0.17487731709349771
Thw142	2013.5105502600202	-0.0778312829115458	0.162447955409491
Thw142	2013.633837931253	-0.511578255377722	0.15542278857964292
Thw142	2013.757125602486	-0.63256779489934	0.1373868636479197
Thw142	2013.880413273719	-0.611872901554138	0.1431008568548411
Thw142	2014.0037009449518	-0.651933588456784	0.1375261338858797
Thw142	2014.1269886161847	-0.641542548881277	0.1382445755450214
Thw142	2014.2502762874176	-0.604417921565244	0.14332833212509702
Thw142	2014.3735639586505	-0.550018854942274	0.13796616423475613
Thw142	2014.4968516298834	-0.55644083186386	0.1409220247363046
Thw142	2014.6201393011163	-0.530808864577087	0.1395222807440808
Thw142	2014.743426972349	-0.516885796572706	0.1470814747159452
Thw142	2014.8667146435819	-0.454634000665734	0.16397390715129043
Thw142	2014.9900023148148	-0.517917467413815	0.14242092902700917
Thw142	2015.1132899860477	-0.52941154576336	0.13577207758788903
Thw142	2015.2365776572806	-0.509714297525968	0.15654878611096165
Thw142	2015.3598653285135	-0.502669748615699	0.14551179102150222
Thw142	2015.4831529997464	-0.441111300891743	0.14275574847608688
Thw142	2015.6064406709793	-0.38163076763554	0.14446513281785311
Thw142	2015.7297283422122	-0.4533958896965	0.13677864290007688
Thw142	2015.8530160134449	-0.408123234069225	0.14134575548162293
Thw142	2015.9763036846778	-0.420897017299475	0.14179790635726394
Thw142	2016.0993192483809	-0.419954561100053	0.1372954339885654
Thw142	2016.222270068053	-0.414100801634905	0.1453480115238384
Thw142	2016.3452208877252	-0.391127019796394	0.14389065743345847
Thw142	2016.4681717073972	-0.329111971177127	0.14716807919784175
Thw142	2016.5911225270695	-0.367250011091843	0.14111632757858603
Thw142	2016.7140733467415	-0.333024378780847	0.15027702987085848
Thw142	2016.8370241664136	-0.350128072138231	0.15733993146121367
Thw142	2016.9599749860859	-0.358234981973246	0.14540313364687957
Thw142	2017.0831529997463	-0.340646873950052	0.14271838264083514
Thw142	2017.2064406392694	-0.305968467817319	0.14337581280362602
Thw142	2017.3297283105023	-0.387648609152994	0.1141599271724876
Thw142	2017.4530159817352	-0.46932875048867	0.11749648533841074
Thw142	2017.5763036529681	-0.69750715170579	0.12030647211227284
Thw142	2017.6995913242008	-1.03711894505854	0.12068513300154406
Thw142	2017.8228789954337	-1.06771514190494	0.12125580025969461
Thw142	2017.9461666666666	-1.12750855842717	0.12348216073059311
Thw142	2018.0694543378995	-1.19861621540155	0.1216854735015365
Thw142	2018.1927420091324	-1.16498217319396	0.11998831438496992
Thw142	2018.3160296803653	-1.13613640477653	0.12162028149537153
Thw142	2018.4393173515982	-1.14391350428305	0.11646678889656017
Thw142	2018.5626050228311	-1.14191271854237	0.11715998027780458
Thw142	2018.685892694064	-1.19062511739692	0.11893948491089032
Thw142	2018.8091803652967	-1.08136682413755	0.12303238854565646
Thw142	2018.9324680365296	-1.05801520019541	0.1254649596688586
Thw142	2019.0557557077625	-1.04910146462499	0.12523707123216363
Thw142	2019.1790433789954	-0.998527895213457	0.11754761823633533
Thw142	2019.3023310502283	-1.03931209711879	0.11694079947393571
Thw142	2019.4256187214612	-1.03182390936087	0.11860977874938727
