# Supplementary material for: The influence of subglacial lake discharge on Thwaites Glacier ice-shelf melting and grounding-line retreat
Source: Nat Commun. 2025 Mar 6;16:2272. doi: 10.1038/s41467-025-57417-1 (PMC11885594; doi:10.1038/s41467-025-57417-1)
Supplement: Supplementary file 4 — Source Data 2 [file 41467_2025_57417_MOESM4_ESM.zip › SourceData/lakes_timeseries/Thw124.csv]

Name	dates_decimal	lake_volume_change_km3	lake_volume_change_unc_km3
Thw124	2011.2995869165397	0.168639025583055	0.12649321090477675
Thw124	2011.4228745877726	0.120660729570086	0.1239964497671021
Thw124	2011.5461622590055	0.147761736030071	0.12368597398970224
Thw124	2011.6694499302384	-0.0601116711110437	0.12297781014330081
Thw124	2011.7927376014713	0.0312691187604937	0.12437275856472314
Thw124	2011.9160252727042	-0.123371479225637	0.12460047768466596
Thw124	2012.039205531522	-0.0820117970454843	0.12602381063544568
Thw124	2012.1621563511942	-0.0264182929067544	0.12549863825106597
Thw124	2012.2851071708662	0.0477579743692251	0.12455387087771227
Thw124	2012.4080579905383	0.233635983691067	0.1253532219675425
Thw124	2012.5310088102106	0.192708472023597	0.12339154492329893
Thw124	2012.6539596298826	0.150684185641435	0.12402333117992508
Thw124	2012.7769104495546	0.0597484578587344	0.1268000906167932
Thw124	2012.899861269227	-0.0863115872703882	0.1243904111905173
Thw124	2013.0228745877728	-0.124864157045988	0.1252924381871114
Thw124	2013.1461622590057	-0.0617272899619475	0.1251088872369864
Thw124	2013.2694499302384	-0.0626341969795992	0.1268638086077153
Thw124	2013.3927376014713	0.135086769891749	0.1285487265437707
Thw124	2013.5160252727042	-0.673639752779483	0.13513453002703646
Thw124	2013.639312943937	-1.79888508824252	0.14154735568228227
Thw124	2013.76260061517	-3.39856837355264	0.14777220477409655
Thw124	2013.8858882864029	-3.60754017413082	0.14812282345871472
Thw124	2014.0091759576358	-3.67261294455351	0.1486444998774706
Thw124	2014.1324636288687	-3.67635475255714	0.1527561909881386
Thw124	2014.2557513001016	-3.68051261052563	0.1547332216869408
Thw124	2014.3790389713342	-3.690026050572	0.157106871765965
Thw124	2014.5023266425671	-3.95998482928653	0.1507594420930578
Thw124	2014.6256143138	-3.96426983928928	0.14517494516043675
Thw124	2014.748901985033	-3.88681512831811	0.14624592382017812
Thw124	2014.8721896562658	-3.77294062154523	0.1457709924837329
Thw124	2014.9954773274987	-3.81078598606321	0.14244175902767595
Thw124	2015.1187649987316	-3.72522277798154	0.14507641953106676
Thw124	2015.2420526699646	-3.41198713133303	0.14750996823447626
Thw124	2015.3653403411975	-3.45010843867236	0.1424639624361253
Thw124	2015.4886280124301	-3.34257483912951	0.14063579955362884
Thw124	2015.611915683663	-3.18439537025128	0.13731738101692106
Thw124	2015.735203354896	-3.49200125688855	0.13512136651630136
Thw124	2015.8584910261288	-3.28634491864817	0.1332547629019621
Thw124	2015.9817786973617	-3.15371281545772	0.13312622814371514
Thw124	2016.1047793020139	-3.05560254532512	0.13383624861517765
Thw124	2016.227730121686	-2.93485352879404	0.1335356571622577
Thw124	2016.350680941358	-2.83460635928651	0.13409011955559963
Thw124	2016.4736317610302	-2.70096925866134	0.13682630824544925
Thw124	2016.5965825807023	-2.69702377920589	0.13236757574470234
Thw124	2016.7195334003745	-2.81897923266223	0.1325831489970239
Thw124	2016.8424842200466	-2.74771455652634	0.13313996360840677
Thw124	2016.9654350397186	-2.68142949616599	0.12957071276279544
Thw124	2017.0886280124303	-2.52075351113842	0.1293678138907789
Thw124	2017.211915715373	-2.48571851068029	0.12718616760079116
Thw124	2017.3352033866058	-2.01751771199445	0.13590033021355952
Thw124	2017.4584910578387	-1.1864057565674	0.13190477938229853
Thw124	2017.5817787290716	-0.487094865025068	0.13359075773348772
Thw124	2017.7050664003043	-0.193695784173259	0.13658697974708636
Thw124	2017.8283540715372	0.219589864230083	0.14771765343564938
Thw124	2017.95164174277	0.496200711991712	0.14537570844021605
Thw124	2018.074929414003	0.550047288048231	0.14611179001710323
Thw124	2018.198217085236	0.697277433814879	0.14383167926206517
Thw124	2018.3215047564688	0.630067675880504	0.14230089890599582
Thw124	2018.4447924277017	0.872748133212859	0.14961212094320706
Thw124	2018.5680800989346	0.884534894887307	0.14192438115869424
Thw124	2018.6913677701675	0.770787982437908	0.14068266250673447
Thw124	2018.8146554414002	0.840488527692625	0.14459683818904095
Thw124	2018.937943112633	0.793668830665077	0.14431289618703427
Thw124	2019.061230783866	0.910601194693973	0.14428171837336431
Thw124	2019.184518455099	0.964846978396724	0.13992045635862482
Thw124	2019.3078061263318	0.990798253872177	0.14106729075791488
Thw124	2019.4310937975647	0.796312743513337	0.1426404289669825
