# Supplementary material for: The influence of subglacial lake discharge on Thwaites Glacier ice-shelf melting and grounding-line retreat
Source: Nat Commun. 2025 Mar 6;16:2272. doi: 10.1038/s41467-025-57417-1 (PMC11885594; doi:10.1038/s41467-025-57417-1)
Supplement: Supplementary file 4 — Source Data 2 [file 41467_2025_57417_MOESM4_ESM.zip › SourceData/lakes_timeseries/Thw44.csv]

Name	dates_decimal	lake_volume_change_km3	lake_volume_change_unc_km3
Thw44	2011.2995869165397	-0.0367877646820536	0.0294461031673006
Thw44	2011.4228745877726	0.0096099099927861	0.0300010256684959
Thw44	2011.5461622590055	0.0283017903246738	0.0338838243953876
Thw44	2011.6694499302384	0.010339413442983	0.0303075139509493
Thw44	2011.7927376014713	0.0109244434045419	0.0319854055708935
Thw44	2011.9160252727042	0.0288638682367923	0.0286587145432069
Thw44	2012.039205531522	0.0085848778909198	0.0250108040543293
Thw44	2012.1621563511942	-0.0269874493123693	0.0247755666709016
Thw44	2012.2851071708662	-0.0173756878690426	0.0332406934842233
Thw44	2012.4080579905383	-0.0011490029637725	0.0315592234317746
Thw44	2012.5310088102106	-0.0560950350045009	0.0303768672437486
Thw44	2012.6539596298826	-0.0180310300524449	0.0304455031629084
Thw44	2012.7769104495546	0.0125262597003597	0.0284779764971945
Thw44	2012.899861269227	-0.0168884958568274	0.0317688519906069
Thw44	2013.0228745877728	-0.0395672042037003	0.0244592094614307
Thw44	2013.1461622590057	-0.0552357013719846	0.024276489903642
Thw44	2013.2694499302384	-0.0279545140656534	0.0398751797010644
Thw44	2013.3927376014713	-0.0033720629413836	0.0319622969380231
Thw44	2013.5160252727042	-0.0466933755305399	0.0316637877457946
Thw44	2013.639312943937	-0.0585956577579855	0.0304283496739874
Thw44	2013.76260061517	-0.170486167751077	0.0445200476938618
Thw44	2013.8858882864029	-0.164643100751423	0.0329564332047344
Thw44	2014.0091759576358	-0.183085492527778	0.0365782592361984
Thw44	2014.1324636288687	-0.216347922330641	0.032802981254391
Thw44	2014.2557513001016	-0.220049107237138	0.0368351809413171
Thw44	2014.3790389713342	-0.219014136598914	0.0383081051329152
Thw44	2014.5023266425671	-0.279046014192365	0.0453930389075581
Thw44	2014.6256143138	-0.232239310861887	0.0432023319137365
Thw44	2014.748901985033	-0.162236193963351	0.0364454785138533
Thw44	2014.8721896562658	-0.121376487715815	0.0322813263315333
Thw44	2014.9954773274987	-0.111666194468728	0.0269889954567772
Thw44	2015.1187649987316	-0.124224576368049	0.0233363348465863
Thw44	2015.2420526699646	-0.172571454327929	0.0274099325181765
Thw44	2015.3653403411975	-0.20244721254621	0.0296562182059215
Thw44	2015.4886280124301	-0.100234521752901	0.0253967571020225
Thw44	2015.611915683663	-0.114602338563104	0.0289506593532862
Thw44	2015.735203354896	-0.0725966848380545	0.0291651560147648
Thw44	2015.8584910261288	-0.0730059086484525	0.0284757730280739
Thw44	2015.9817786973617	-0.096532587516317	0.025012947779874
Thw44	2016.1047793020139	-0.0954564030599237	0.022024882235101
Thw44	2016.227730121686	-0.110063078841252	0.0264577101785776
Thw44	2016.350680941358	-0.112963001186438	0.0275807575916245
Thw44	2016.4736317610302	-0.10506241494728	0.0310181413963941
Thw44	2016.5965825807023	-0.101767826540293	0.0316175973039302
Thw44	2016.7195334003745	-0.0714130156985645	0.0288411177814389
Thw44	2016.8424842200466	-0.0430729310287013	0.0341710931974307
Thw44	2016.9654350397186	-0.0507496539954532	0.024287168313875
Thw44	2017.0886280124303	-0.0857060977805645	0.0236863663562788
Thw44	2017.211915715373	-0.0893674916836693	0.0257682348209626
Thw44	2017.3352033866058	-0.0477273574586896	0.0254245823561822
Thw44	2017.4584910578387	-0.0768141664987512	0.0293564082791008
Thw44	2017.5817787290716	-0.0777501696883462	0.0297942310436801
Thw44	2017.7050664003043	-0.0923248274954158	0.0291485523418845
Thw44	2017.8283540715372	-0.0553329443851669	0.0320557789960125
Thw44	2017.95164174277	0.0340105722801476	0.0292813816136438
Thw44	2018.074929414003	0.0421474494263582	0.0298357911722237
Thw44	2018.198217085236	-0.0383376075646239	0.026433462832261
Thw44	2018.3215047564688	-0.0379321138129837	0.0284891300171188
Thw44	2018.4447924277017	-0.07518480139928	0.0310501231177214
Thw44	2018.5680800989346	-0.05632914148887	0.0318580518979482
Thw44	2018.6913677701675	-0.0052327790713681	0.0304098117200026
Thw44	2018.8146554414002	-0.0345209543395456	0.0307337831439654
Thw44	2018.937943112633	0.010464833609262	0.0318006458528653
Thw44	2019.061230783866	0.0297773253737544	0.0324661142881738
Thw44	2019.184518455099	-0.0508527859658309	0.0282881536604305
Thw44	2019.3078061263318	-0.0098229612681632	0.0257726205783917
Thw44	2019.4310937975647	0.0262198582860175	0.0308158330757454
